# Supplementary material for: Genome analysis and in vivo virulence of porcine extraintestinal pathogenic Escherichia coli strain PCN033
Source: BMC Genomics. 2015 Sep 21;16(1):717. doi: 10.1186/s12864-015-1890-9 (PMC4578781; doi:10.1186/s12864-015-1890-9)
Supplement: Additional file 2: Table S2. — Core genome content used to construct phylogenetic tree (XLSX 225 kb) [file 12864_2015_1890_MOESM2_ESM.xlsx]

## Sheet: Sheet1
												Table S2 Core genome content used to construct phylogenetic tree
COG number	classification	Function	APECO1	APECO78	BWG	CDCO157	CE10	E2348C	EC042	EC55989	ECABU	ECB	ECDH10B	ECD	ECED1	ECH74115	ECIAI1	ECIAI39	ECNA114	ECO103	ECO111	ECO26	ECO55CA74	ECOK1	ECP	ECS88	ECSE	ECSF	ECSP	ECUMN	ECs	EFER	EKO11	ETEC	EcDH1	EcE24377A	EcHS	EcSMS35	EcolC	G2583	LF82	NRG857	PCN033	PCN061	SBO	SDY	SF	SFV	SSON
COG0525	Translation ribosomal structure and biogenesis	valyl-tRNA synthetase	APECO1_2136	APECO78_02260	BWG_3964	CDCO157_4919	CE10_5003	E2348C_4582	EC042_4733	EC55989_4816	ECABU_c48230	ECB_04124	ECDH10B_4451	ECD_04124	ECED1_5111	ECH74115_5779	ECIAI1_4489	ECIAI39_4731	ECNA114_4481	ECO103_5054	ECO111_5142	ECO26_5428	ECO55CA74_24400	ECOK1_4775	ECP_4507	ECS88_4845	ECSE_4564	ECSF_4146	ECSP_5359	ECUMN_4790	ECs5235	EFER_4339	EKO11_4055	ETEC_4604	EcDH1_3739	EcE24377A_4829	EcHS_A4514	EcSMS35_4738	EcolC_3754	G2583_5088	LF82_2407	NRG857_21655	PCN033_4716	PCN061_4410	SBO_4182	SDY_4282	SF4231	SFV_4235	SSON_4443
COG0100	Translation ribosomal structure and biogenesis	hypothetical protein	APECO1_3150	APECO78_20275	BWG_2988	CDCO157_3901	CE10_3832	E2348C_3560	EC042_3573	EC55989_3714	ECABU_c37150	ECB_03148	ECDH10B_3472	ECD_03148	ECED1_3961	ECH74115_4619	ECIAI1_3447	ECIAI39_3792	ECNA114_3371	ECO103_4029	ECO111_4118	ECO26_4399	ECO55CA74_19155	ECOK1_3716	ECP_3385	ECS88_3685	ECSE_3572	ECSF_3122	ECSP_4268	ECUMN_3771	ECs4162	EFER_3281	EKO11_0434	ETEC_3549	EcDH1_0416	EcE24377A_3780	EcHS_A3491	EcSMS35_3592	EcolC_0416	G2583_4015	LF82_1978	NRG857_16335	PCN033_3615	PCN061_3376	SBO_3291	SDY_3473	SF3329	SFV_3317	SSON_3438
COG0567	Energy production and conversion	hypothetical protein	APECO1_1353	APECO78_07155	BWG_0584	CDCO157_0731	CE10_0713	E2348C_0605	EC042_0743	EC55989_0709	ECABU_c07710	ECB_00685	ECDH10B_0792	ECD_00685	ECED1_0695	ECH74115_0818	ECIAI1_0699	ECIAI39_0683	ECNA114_0661	ECO103_0719	ECO111_0742	ECO26_0786	ECO55CA74_04285	ECOK1_0725	ECP_0737	ECS88_0751	ECSE_0785	ECSF_0658	ECSP_0768	ECUMN_0803	ECs0751	EFER_2387	EKO11_3154	ETEC_0736	EcDH1_2910	EcE24377A_0752	EcHS_A0773	EcSMS35_0738	EcolC_2930	G2583_0881	LF82_2195	NRG857_03230	PCN033_0742	PCN061_0748	SBO_0584	SDY_0664	SF0571	SFV_0610	SSON_0677
COG0690	Intracellular trafficking and secretion	preprotein translocase membrane subunit	APECO1_2491	APECO78_00665	BWG_3640	CDCO157_4644	CE10_4656	E2348C_4288	EC042_4348	EC55989_4465	ECABU_c44950	ECB_03857	ECDH10B_4169	ECD_03857	ECED1_4688	ECH74115_5446	ECIAI1_4195	ECIAI39_4366	ECNA114_3440	ECO103_4730	ECO111_4797	ECO26_5089	ECO55CA74_22960	ECOK1_4457	ECP_4194	ECS88_4442	ECSE_4268	ECSF_3835	ECSP_5051	ECUMN_4503	ECs4904	EFER_3773	EKO11_4340	ETEC_4240	EcDH1_4014	EcE24377A_4520	EcHS_A4214	EcSMS35_4429	EcolC_4044	G2583_4796	LF82_2105	NRG857_19865	PCN033_4401	PCN061_4116	SBO_4001	SDY_3747	SF4054	SFV_4053	SSON_4154
COG1251	Energy production and conversion	nitrite reductase (NAD(P)H) large subunit	APECO1_3091	APECO78_20620	BWG_3057	CDCO157_3957	CE10_3888	E2348C_3615	EC042_3627	EC55989_3771	ECABU_c37890	ECB_03216	ECDH10B_3541	ECD_03216	ECED1_4029	ECH74115_4676	ECIAI1_3504	ECIAI39_3849	ECNA114_3467	ECO103_4084	ECO111_4175	ECO26_4454	ECO55CA74_19430	ECOK1_3784	ECP_3456	ECS88_3756	ECSE_3627	ECSF_3192	ECSP_4323	ECUMN_3828	ECs4216	EFER_3337	EKO11_0379	ETEC_3616	EcDH1_0347	EcE24377A_3835	EcHS_A3561	EcSMS35_3647	EcolC_0347	G2583_4071	LF82_1495	NRG857_16685	PCN033_3671	PCN061_3448	SBO_3347	SDY_3527	SF3384	SFV_3371	SSON_3496
COG0209	Nucleotide transport and metabolism	ribonucleoside diphosphate reductase 1, alpha subunit	APECO1_4326	APECO78_15000	BWG_2007	CDCO157_2881	CE10_2611	E2348C_2378	EC042_2474	EC55989_2482	ECABU_c25690	ECB_02160	ECDH10B_2393	ECD_02160	ECED1_2700	ECH74115_3368	ECIAI1_2312	ECIAI39_2376	ECNA114_2327	ECO103_2703	ECO111_2986	ECO26_3227	ECO55CA74_13715	ECOK1_2469	ECP_2277	ECS88_2382	ECSE_2495	ECSF_2115	ECSP_3107	ECUMN_2571	ECs3117	EFER_0931	EKO11_1527	ETEC_2367	EcDH1_1425	EcE24377A_2531	EcHS_A2374	EcSMS35_2385	EcolC_1417	G2583_2772	LF82_1511	NRG857_11330	PCN033_2414	PCN061_2327	SBO_2060	SDY_2428	SF2316	SFV_2307	SSON_2293
COG1444	General function prediction only	putative ATP-dependent acetyltransferase	APECO1_4083	APECO78_16070	BWG_2238	CDCO157_3102	CE10_2849	E2348C_2711	EC042_2675	EC55989_2755	ECABU_c27860	ECB_02366	ECDH10B_2640	ECD_02366	ECED1_2908	ECH74115_3696	ECIAI1_2523	ECIAI39_2613	ECNA114_2559	ECO103_2984	ECO111_3195	ECO26_3518	ECO55CA74_14835	ECOK1_2782	ECP_2488	ECS88_2655	ECSE_2756	ECSF_2327	ECSP_3413	ECUMN_2787	ECs3336	EFER_0703	EKO11_1263	ETEC_2579	EcDH1_1195	EcE24377A_2754	EcHS_A2605	EcSMS35_2621	EcolC_1202	G2583_2997	LF82_3626	NRG857_12350	PCN033_2633	PCN061_2549	SBO_2491	SDY_2661	SF2517	SFV_2519	SSON_2555
COG0272	DNA replication recombination and repair	NAD-dependent DNA ligase LigA	APECO1_4135	APECO78_15790	BWG_2173	CDCO157_3048	CE10_2794	E2348C_2597	EC042_2620	EC55989_2701	ECABU_c27320	ECB_02311	ECDH10B_2576	ECD_02311	ECED1_2855	ECH74115_3642	ECIAI1_2469	ECIAI39_2556	ECNA114_2488	ECO103_2930	ECO111_3141	ECO26_3464	ECO55CA74_14565	ECOK1_2728	ECP_2435	ECS88_2601	ECSE_2702	ECSF_2275	ECSP_3359	ECUMN_2733	ECs3283	EFER_0763	EKO11_1317	ETEC_2524	EcDH1_1250	EcE24377A_2698	EcHS_A2546	EcSMS35_2566	EcolC_1267	G2583_2943	LF82_1196	NRG857_12090	PCN033_2578	PCN061_2493	SBO_2435	SDY_2608	SF2466	SFV_2463	SSON_2500
COG0609	Inorganic ion transport and metabolism	ferrichrome transport system permease	APECO1_1832	APECO78_04205	BWG_0146	CDCO157_0155	CE10_0157	E2348C_0160	EC042_0153	EC55989_0147	ECABU_c01670	ECB_00152	ECDH10B_0133	ECD_00152	ECED1_0159	ECH74115_0163	ECIAI1_0151	ECIAI39_0157	ECNA114_0144	ECO103_0153	ECO111_0155	ECO26_0156	ECO55CA74_00755	ECOK1_0156	ECP_0163	ECS88_0164	ECSE_0154	ECSF_0170	ECSP_0154	ECUMN_0150	ECs0157	EFER_0176	EKO11_3763	ETEC_0149	EcDH1_3449	EcE24377A_0158	EcHS_A0157	EcSMS35_0165	EcolC_3506	G2583_0157	LF82_0651	NRG857_00795	PCN033_0161	PCN061_0152	SBO_0142	SDY_0169	SF0145	SFV_0138	SSON_0165
COG1199	Transcription / DNA replication recombination and repair	probable ATP-dependent helicase YoaA	APECO1_866	APECO78_12840	BWG_1621	CDCO157_2351	CE10_2090	E2348C_1931	EC042_1973	EC55989_1981	ECABU_c20660	ECB_01778	ECDH10B_1946	ECD_01778	ECED1_2011	ECH74115_2535	ECIAI1_1877	ECIAI39_1245	ECNA114_1854	ECO103_1997	ECO111_2314	ECO26_2577	ECO55CA74_10850	ECOK1_1925	ECP_1751	ECS88_1860	ECSE_1982	ECSF_1664	ECSP_2380	ECUMN_2100	ECs2517	EFER_1272	EKO11_1965	ETEC_1840	EcDH1_1835	EcE24377A_2034	EcHS_A1896	EcSMS35_1380	EcolC_1825	G2583_2256	LF82_3591	NRG857_09040	PCN033_1970	PCN061_1856	SBO_1280	SDY_1712	SF1420	SFV_1421	SSON_1353
COG0488	General function prediction only	ABC transporter ATP-binding protein	APECO1_55	APECO78_08735	BWG_0801	CDCO157_1007	CE10_0977	E2348C_0935	EC042_1033	EC55989_0998	ECABU_c09810	ECB_00953	ECDH10B_1019	ECD_00953	ECED1_0972	ECH74115_1113	ECIAI1_0990	ECIAI39_2198	ECNA114_1028	ECO103_0995	ECO111_1017	ECO26_1076	ECO55CA74_05780	ECOK1_1009	ECP_0954	ECS88_0970	ECSE_1010	ECSF_0863	ECSP_1055	ECUMN_1138	ECs1033	EFER_1086	EKO11_2881	ETEC_1019	EcDH1_2694	EcE24377A_1064	EcHS_A1058	EcSMS35_2170	EcolC_2647	G2583_1184	LF82_2394	NRG857_04310	PCN033_1044	PCN061_0982	SBO_2282	SDY_0922	SF0950	SFV_0958	SSON_0953
COG1154	Coenzyme metabolism / Lipid metabolism	hypothetical protein	APECO1_1590	APECO78_05610	BWG_0302	CDCO157_0462	CE10_0387	E2348C_0355	EC042_0458	EC55989_0430	ECABU_c04980	ECB_00368	ECDH10B_0376	ECD_00368	ECED1_0443	ECH74115_0503	ECIAI1_0420	ECIAI39_0256	ECNA114_0397	ECO103_0394	ECO111_0450	ECO26_0452	ECO55CA74_02585	ECOK1_0400	ECP_0479	ECS88_0415	ECSE_0442	ECSF_0380	ECSP_0488	ECUMN_0459	ECs0474	EFER_2605	EKO11_3429	ETEC_0473	EcDH1_3189	EcE24377A_0451	EcHS_A0491	EcSMS35_0456	EcolC_3213	G2583_0532	LF82_0536	NRG857_01975	PCN033_0475	PCN061_0470	SBO_0314	SDY_0310	SF0357	SFV_0385	SSON_0397
COG0369	Inorganic ion transport and metabolism	sulfite reductase, alpha subunit, flavoprotein	APECO1_3768	APECO78_17430	BWG_2500	CDCO157_3379	CE10_3181	E2348C_3027	EC042_2959	EC55989_3038	ECABU_c30310	ECB_02609	ECDH10B_2932	ECD_02609	ECED1_3213	ECH74115_4018	ECIAI1_2868	ECIAI39_2946	ECNA114_2795	ECO103_3308	ECO111_3489	ECO26_3835	ECO55CA74_16255	ECOK1_3135	ECP_2738	ECS88_3028	ECSE_3020	ECSF_2553	ECSP_3713	ECUMN_3092	ECs3619	EFER_0298	EKO11_1004	ETEC_2957	EcDH1_0924	EcE24377A_3066	EcHS_A2904	EcSMS35_2892	EcolC_0948	G2583_3414	LF82_0417	NRG857_13515	PCN033_2987	PCN061_2824	SBO_2647	SDY_2966	SF2780	SFV_2741	SSON_2917
COG0481	Cell envelope biogenesis outer membrane	GTP-binding membrane protein	APECO1_3962	APECO78_16580	BWG_2333	CDCO157_3203	CE10_3002	E2348C_2846	EC042_2773	EC55989_2858	ECABU_c28710	ECB_02463	ECDH10B_2737	ECD_02463	ECED1_2999	ECH74115_3806	ECIAI1_2681	ECIAI39_2774	ECNA114_2642	ECO103_3147	ECO111_3295	ECO26_3616	ECO55CA74_15340	ECOK1_2913	ECP_2571	ECS88_2743	ECSE_2857	ECSF_2408	ECSP_3515	ECUMN_2891	ECs3435	EFER_0505	EKO11_1164	ETEC_2782	EcDH1_1099	EcE24377A_2855	EcHS_A2724	EcSMS35_2722	EcolC_1108	G2583_3151	LF82_1176	NRG857_12755	PCN033_2784	PCN061_2653	SBO_2597	SDY_2810	SF2631	SFV_2632	SSON_2693
COG0768	Cell envelope biogenesis outer membrane	transpeptidase involved in septal peptidoglycan synthesis (penicillin-binding protein 3)	APECO1_1902	APECO78_03870	BWG_0079	CDCO157_0087	CE10_0086	E2348C_0089	EC042_0085	EC55989_0080	ECABU_c00890	ECB_00085	ECDH10B_0066	ECD_00085	ECED1_0085	ECH74115_0092	ECIAI1_0083	ECIAI39_0087	ECNA114_0077	ECO103_0086	ECO111_0087	ECO26_0087	ECO55CA74_00415	ECOK1_0085	ECP_0086	ECS88_0087	ECSE_0086	ECSF_0094	ECSP_0087	ECUMN_0084	ECs0088	EFER_0106	EKO11_3830	ETEC_0082	EcDH1_3516	EcE24377A_0086	EcHS_A0090	EcSMS35_0089	EcolC_3573	G2583_0088	LF82_0760	NRG857_00430	PCN033_0092	PCN061_0084	SBO_0072	SDY_0114	SF0081	SFV_0077	SSON_0092
COG1061	Transcription / DNA replication recombination and repair	putative nucleic acid ATP-dependent helicase	APECO1_4371	APECO78_14645	BWG_1960	CDCO157_2839	CE10_2558	E2348C_2331	EC042_2417	EC55989_2438	ECABU_c25160	ECB_02114	ECDH10B_2342	ECD_02114	ECED1_2635	ECH74115_3322	ECIAI1_2266	ECIAI39_2325	ECNA114_2278	ECO103_2661	ECO111_2903	ECO26_3097	ECO55CA74_13490	ECOK1_2419	ECP_2225	ECS88_2333	ECSE_2453	ECSF_2066	ECSP_3064	ECUMN_2521	ECs3076	EFER_2274	EKO11_1569	ETEC_2321	EcDH1_1473	EcE24377A_2482	EcHS_A2322	EcSMS35_2333	EcolC_1463	G2583_2727	LF82_3029	NRG857_11090	PCN033_2369	PCN061_2276	SBO_2140	SDY_0895	SF2271	SFV_2262	SSON_2240
COG0729	Cell envelope biogenesis outer membrane	outer membrane protein, OMP85 family	APECO1_2168	APECO78_02080	BWG_3931	CDCO157_4884	CE10_4966	E2348C_4550	EC042_4702	EC55989_4779	ECABU_c47890	ECB_04091	ECDH10B_4415	ECD_04091	ECED1_5078	ECH74115_5738	ECIAI1_4453	ECIAI39_4691	ECNA114_4443	ECO103_5018	ECO111_5106	ECO26_5389	ECO55CA74_24215	ECOK1_4739	ECP_4473	ECS88_4813	ECSE_4526	ECSF_4113	ECSP_5322	ECUMN_4756	ECs5198	EFER_4300	EKO11_4089	ETEC_4572	EcDH1_3772	EcE24377A_4790	EcHS_A4474	EcSMS35_4699	EcolC_3787	G2583_5050	LF82_3711	NRG857_21480	PCN033_4676	PCN061_4372	SBO_4223	SDY_4457	SF4267	SFV_4268	SSON_4405
COG4987	Energy production and conversion / Posttranslational modification protein turnover chaperones	fused cysteine transporter subunits of ABC superfamily: membrane component ; ATP-binding component	APECO1_1203	APECO78_08200	BWG_0738	CDCO157_0947	CE10_0911	E2348C_0882	EC042_0978	EC55989_0931	ECABU_c09270	ECB_00890	ECDH10B_0956	ECD_00890	ECED1_0860	ECH74115_1048	ECIAI1_0926	ECIAI39_2264	ECNA114_0836	ECO103_0929	ECO111_0954	ECO26_1012	ECO55CA74_05465	ECOK1_0910	ECP_0900	ECS88_0915	ECSE_0944	ECSF_0810	ECSP_0991	ECUMN_1081	ECs0971	EFER_1034	EKO11_2951	ETEC_0954	EcDH1_2757	EcE24377A_0959	EcHS_A0990	EcSMS35_2235	EcolC_2710	G2583_1123	LF82_0402	NRG857_04040	PCN033_0918	PCN061_0914	SBO_0819	SDY_2375	SF0845	SFV_0877	SSON_0887
COG0028	Amino acid transport and metabolism / Coenzyme metabolism	Pyruvate dehydrogenase	APECO1_1223	APECO78_08130	BWG_0724	CDCO157_0933	CE10_0895	E2348C_0868	EC042_0963	EC55989_0916	ECABU_c09120	ECB_00876	ECDH10B_0941	ECD_00876	ECED1_0838	ECH74115_1032	ECIAI1_0911	ECIAI39_0852	ECNA114_0813	ECO103_0915	ECO111_0940	ECO26_0998	ECO55CA74_05390	ECOK1_0873	ECP_0886	ECS88_0892	ECSE_0929	ECSF_0796	ECSP_0976	ECUMN_1066	ECs0957	EFER_1014	EKO11_2965	ETEC_0938	EcDH1_2771	EcE24377A_0944	EcHS_A0975	EcSMS35_0900	EcolC_2725	G2583_1108	LF82_1694	NRG857_03935	PCN033_0903	PCN061_0899	SBO_0804	SDY_2392	SF0826	SFV_0859	SSON_0857
COG0442	Translation ribosomal structure and biogenesis	prolyl-tRNA synthetase	APECO1_1793	APECO78_04415	BWG_0187	CDCO157_0195	CE10_0199	E2348C_0200	EC042_0193	EC55989_0192	ECABU_c02100	ECB_00193	ECDH10B_0175	ECD_00193	ECED1_0201	ECH74115_0205	ECIAI1_0196	ECIAI39_0449	ECNA114_0185	ECO103_0194	ECO111_0197	ECO26_0199	ECO55CA74_00955	ECOK1_0196	ECP_0204	ECS88_0206	ECSE_0196	ECSF_0210	ECSP_0193	ECUMN_0192	ECs0196	EFER_0218	EKO11_3723	ETEC_0190	EcDH1_3408	EcE24377A_0201	EcHS_A0198	EcSMS35_0206	EcolC_3465	G2583_0198	LF82_1734	NRG857_00995	PCN033_0203	PCN061_0195	SBO_0183	SDY_0213	SF0185	SFV_0178	SSON_0208
COG0374	Energy production and conversion	hydrogenase 2, large subunit	APECO1_3428	APECO78_18760	BWG_2712	CDCO157_3622	CE10_3527	E2348C_3281	EC042_3284	EC55989_3411	ECABU_c34000	ECB_02870	ECDH10B_3171	ECD_02870	ECED1_3644	ECH74115_4306	ECIAI1_3143	ECIAI39_3490	ECNA114_3077	ECO103_3679	ECO111_3824	ECO26_4102	ECO55CA74_17725	ECOK1_3413	ECP_3080	ECS88_3376	ECSE_3279	ECSF_2825	ECSP_3973	ECUMN_3478	ECs3879	EFER_2937	EKO11_0719	ETEC_3268	EcDH1_0702	EcE24377A_3463	EcHS_A3174	EcSMS35_3280	EcolC_0699	G2583_3720	LF82_1057	NRG857_14860	PCN033_3320	PCN061_3044	SBO_2869	SDY_3079	SF3041	SFV_3047	SSON_3139
COG0008	Translation ribosomal structure and biogenesis	glutaminyl-tRNA synthetase	APECO1_1384	APECO78_06940	BWG_0540	CDCO157_0692	CE10_0670	E2348C_0571	EC042_0708	EC55989_0666	ECABU_c07330	ECB_00637	ECDH10B_0745	ECD_00637	ECED1_0661	ECH74115_0773	ECIAI1_0658	ECIAI39_0637	ECNA114_0619	ECO103_0676	ECO111_0699	ECO26_0744	ECO55CA74_04085	ECOK1_0690	ECP_0700	ECS88_0716	ECSE_0741	ECSF_0618	ECSP_0727	ECUMN_0765	ECs0710	EFER_2429	EKO11_3197	ETEC_0697	EcDH1_2957	EcE24377A_0706	EcHS_A0725	EcSMS35_0702	EcolC_2976	G2583_0841	LF82_0856	NRG857_03070	PCN033_0704	PCN061_0697	SBO_0542	SDY_0614	SF0613	SFV_0651	SSON_0634
COG0497	DNA replication recombination and repair	recombination and repair protein	APECO1_3918	APECO78_16795	BWG_2374	CDCO157_3244	CE10_3049	E2348C_2904	EC042_2815	EC55989_2904	ECABU_c29170	ECB_02504	ECDH10B_2782	ECD_02504	ECED1_3054	ECH74115_3856	ECIAI1_2737	ECIAI39_2819	ECNA114_2684	ECO103_3190	ECO111_3336	ECO26_3657	ECO55CA74_15550	ECOK1_2961	ECP_2616	ECS88_2802	ECSE_2899	ECSF_2451	ECSP_3560	ECUMN_2940	ECs3478	EFER_0457	EKO11_1124	ETEC_2822	EcDH1_1059	EcE24377A_2900	EcHS_A2774	EcSMS35_2768	EcolC_1068	G2583_3197	LF82_1840	NRG857_12990	PCN033_2872	PCN061_2698	SBO_2751	SDY_2789	SF2675	SFV_2855	SSON_2772
COG1951	Energy production and conversion	anaerobic class I fumarate hydratase	APECO1_2330	APECO78_01540	BWG_3835	CDCO157_4789	CE10_4838	E2348C_4449	EC042_4487	EC55989_4613	ECABU_c46740	ECB_03993	ECDH10B_4314	ECD_03993	ECED1_4855	ECH74115_5636	ECIAI1_4352	ECIAI39_4546	ECNA114_4303	ECO103_4874	ECO111_4992	ECO26_5234	ECO55CA74_23720	ECOK1_4633	ECP_4364	ECS88_4623	ECSE_4420	ECSF_4001	ECSP_5221	ECUMN_4654	ECs5104	EFER_4176	EKO11_4197	ETEC_4432	EcDH1_3870	EcE24377A_4676	EcHS_A4363	EcSMS35_4588	EcolC_3905	G2583_4948	LF82_0777	NRG857_20675	PCN033_4560	PCN061_4264	SBO_4326	SDY_4231	SF4101	SFV_4108	SSON_4299
COG0661	General function prediction only	putative ubiquinone biosynthesis protein UbiB	APECO1_2620	APECO78_23005	BWG_3513	CDCO157_4503	CE10_4496	E2348C_4149	EC042_4215	EC55989_4312	ECABU_c43390	ECB_03728	ECDH10B_4026	ECD_03728	ECED1_4539	ECH74115_5276	ECIAI1_4030	ECIAI39_3160	ECNA114_4146	ECO103_4328	ECO111_4663	ECO26_4750	ECO55CA74_22220	ECOK1_4306	ECP_4050	ECS88_4285	ECSE_4123	ECSF_3694	ECSP_4890	ECUMN_4361	ECs4765	EFER_3645	EKO11_4522	ETEC_4112	EcDH1_4144	EcE24377A_4356	EcHS_A4059	EcSMS35_4218	EcolC_4173	G2583_4635	LF82_2347	NRG857_19155	PCN033_4206	PCN061_3973	SBO_3849	SDY_3908	SF3913	SFV_3663	SSON_4010
COG0504	Nucleotide transport and metabolism	CTP synthetase	APECO1_3750	APECO78_17515	BWG_2515	CDCO157_3395	CE10_3204	E2348C_3047	EC042_2979	EC55989_3055	ECABU_c30510	ECB_02625	ECDH10B_2947	ECD_02625	ECED1_3233	ECH74115_4040	ECIAI1_2888	ECIAI39_3199	ECNA114_2817	ECO103_3323	ECO111_3504	ECO26_3850	ECO55CA74_16360	ECOK1_3154	ECP_2761	ECS88_3048	ECSE_3038	ECSF_2573	ECSP_3732	ECUMN_3111	ECs3640	EFER_0284	EKO11_0988	ETEC_2972	EcDH1_0908	EcE24377A_3084	EcHS_A2924	EcSMS35_2918	EcolC_0932	G2583_3432	LF82_1796	NRG857_13610	PCN033_3004	PCN061_2841	SBO_2661	SDY_2997	SF2795	SFV_2675	SSON_2937
COG0578	Energy production and conversion	sn-glycerol-3-phosphate dehydrogenase (anaerobic), large subunit, FAD/NAD(P)-binding	APECO1_4320	APECO78_15040	BWG_2013	CDCO157_2890	CE10_2619	E2348C_2384	EC042_2484	EC55989_2490	ECABU_c25750	ECB_02167	ECDH10B_2400	ECD_02167	ECED1_2706	ECH74115_3378	ECIAI1_2319	ECIAI39_2384	ECNA114_2333	ECO103_2710	ECO111_2993	ECO26_3234	ECO55CA74_13765	ECOK1_2475	ECP_2283	ECS88_2388	ECSE_2503	ECSF_2121	ECSP_3116	ECUMN_2581	ECs3126	EFER_0925	EKO11_1520	ETEC_2374	EcDH1_1418	EcE24377A_2539	EcHS_A2382	EcSMS35_2393	EcolC_1410	G2583_2781	LF82_0863	NRG857_11360	PCN033_2423	PCN061_2334	SBO_2053	SDY_2436	SF2323	SFV_2313	SSON_2302
COG0547	Amino acid transport and metabolism	anthranilate synthase component II	APECO1_424	APECO78_10180	BWG_1092	CDCO157_1755	CE10_1502	E2348C_1453	EC042_1389	EC55989_1421	ECABU_c15440	ECB_01237	ECDH10B_1378	ECD_01237	ECED1_1470	ECH74115_1895	ECIAI1_1283	ECIAI39_1600	ECNA114_1451	ECO103_1425	ECO111_1643	ECO26_1828	ECO55CA74_07795	ECOK1_1475	ECP_1311	ECS88_1398	ECSE_1312	ECSF_1241	ECSP_1782	ECUMN_1562	ECs1835	EFER_1693	EKO11_2588	ETEC_1365	EcDH1_2385	EcE24377A_1462	EcHS_A1372	EcSMS35_1869	EcolC_2364	G2583_1602	LF82_2312	NRG857_06485	PCN033_1424	PCN061_1287	SBO_1803	SDY_1331	SF1266	SFV_1277	SSON_1880
COG0138	Nucleotide transport and metabolism	bifunctional purine biosynthesis protein (includes phosphoribosylaminoimidazolecarboxamide formyltransferase; IMP cyclohydrola)	APECO1_2469	APECO78_00795	BWG_3666	CDCO157_4670	CE10_4687	E2348C_4313	EC042_4373	EC55989_4491	ECABU_c45220	ECB_03883	ECDH10B_4195	ECD_03883	ECED1_4713	ECH74115_5476	ECIAI1_4221	ECIAI39_4396	ECNA114_3416	ECO103_4755	ECO111_4823	ECO26_5115	ECO55CA74_23090	ECOK1_4482	ECP_4219	ECS88_4467	ECSE_4295	ECSF_3860	ECSP_5076	ECUMN_4530	ECs4929	EFER_3748	EKO11_4314	ETEC_4265	EcDH1_3987	EcE24377A_4550	EcHS_A4240	EcSMS35_4455	EcolC_4019	G2583_4824	LF82_1779	NRG857_19990	PCN033_4428	PCN061_4142	SBO_4027	SDY_3720	SF4078	SFV_4078	SSON_4179
COG0519	Nucleotide transport and metabolism	GMP synthetase (glutamine aminotransferase)	APECO1_4019	APECO78_16265	BWG_2271	CDCO157_3136	CE10_2934	E2348C_2782	EC042_2708	EC55989_2792	ECABU_c28090	ECB_02399	ECDH10B_2673	ECD_02399	ECED1_2931	ECH74115_3731	ECIAI1_2559	ECIAI39_2705	ECNA114_2582	ECO103_3024	ECO111_3231	ECO26_3554	ECO55CA74_15005	ECOK1_2852	ECP_2509	ECS88_2679	ECSE_2793	ECSF_2348	ECSP_3447	ECUMN_2823	ECs3369	EFER_0668	EKO11_1226	ETEC_2664	EcDH1_1161	EcE24377A_2791	EcHS_A2658	EcSMS35_2656	EcolC_1170	G2583_3031	LF82_0953	NRG857_12460	PCN033_2719	PCN061_2588	SBO_2531	SDY_2703	SF2553	SFV_2554	SSON_2589
COG1140	Energy production and conversion	nitrate reductase 1, beta (Fe-S) subunit	APECO1_342	APECO78_10010	BWG_1053	CDCO157_1659	CE10_1404	E2348C_1349	EC042_1283	EC55989_1323	ECABU_c15010	ECB_01203	ECDH10B_1284	ECD_01203	ECED1_1375	ECH74115_1709	ECIAI1_1248	ECIAI39_1564	ECNA114_1392	ECO103_1330	ECO111_1556	ECO26_1741	ECO55CA74_07305	ECOK1_1380	ECP_1275	ECS88_1295	ECSE_1279	ECSF_1203	ECSP_1618	ECUMN_1524	ECs1730	EFER_1735	EKO11_2624	ETEC_1332	EcDH1_2420	EcE24377A_1376	EcHS_A1335	EcSMS35_1914	EcolC_2398	G2583_1498	LF82_1460	NRG857_06275	PCN033_1312	PCN061_1249	SBO_1841	SDY_1280	SF1228	SFV_1241	SSON_1951
COG1008	Energy production and conversion	NADH:ubiquinone oxidoreductase, membrane subunit M	APECO1_4288	APECO78_15200	BWG_2051	CDCO157_2925	CE10_2659	E2348C_2417	EC042_2518	EC55989_2521	ECABU_c26090	ECB_02202	ECDH10B_2439	ECD_02202	ECED1_2741	ECH74115_3416	ECIAI1_2351	ECIAI39_2424	ECNA114_2367	ECO103_2741	ECO111_3025	ECO26_3265	ECO55CA74_13940	ECOK1_2510	ECP_2316	ECS88_2424	ECSE_2534	ECSF_2154	ECSP_3151	ECUMN_2616	ECs3161	EFER_0893	EKO11_1490	ETEC_2412	EcDH1_1380	EcE24377A_2570	EcHS_A2426	EcSMS35_2431	EcolC_1375	G2583_2814	LF82_1550	NRG857_11530	PCN033_2460	PCN061_2374	SBO_2310	SDY_2473	SF2353	SFV_2344	SSON_2334
COG1190	Translation ribosomal structure and biogenesis	lysine tRNA synthetase, constitutive	APECO1_3637	APECO78_18165	BWG_2615	CDCO157_3515	CE10_3329	E2348C_3143	EC042_3101	EC55989_3176	ECABU_c31710	ECB_02722	ECDH10B_3064	ECD_02722	ECED1_3349	ECH74115_4180	ECIAI1_3009	ECIAI39_3306	ECNA114_2931	ECO103_3465	ECO111_3628	ECO26_3979	ECO55CA74_16895	ECOK1_3276	ECP_2883	ECS88_3170	ECSE_3153	ECSF_2685	ECSP_3859	ECUMN_3232	ECs3762	EFER_2825	EKO11_0841	ETEC_3083	EcDH1_0802	EcE24377A_3216	EcHS_A3049	EcSMS35_3023	EcolC_0819	G2583_3543	LF82_1243	NRG857_14185	PCN033_3137	PCN061_2919	SBO_3102	SDY_3192	SF2876	SFV_2938	SSON_3043
COG0260	Amino acid transport and metabolism	aminopeptidase A, a cyteinylglycinase	APECO1_2134	APECO78_02270	BWG_3966	CDCO157_4921	CE10_5005	E2348C_4584	EC042_4735	EC55989_4818	ECABU_c48250	ECB_04126	ECDH10B_4453	ECD_04126	ECED1_5113	ECH74115_5781	ECIAI1_4491	ECIAI39_4733	ECNA114_4483	ECO103_5056	ECO111_5144	ECO26_5430	ECO55CA74_24410	ECOK1_4777	ECP_4509	ECS88_4847	ECSE_4566	ECSF_4148	ECSP_5361	ECUMN_4792	ECs5237	EFER_4342	EKO11_4053	ETEC_4606	EcDH1_3737	EcE24377A_4832	EcHS_A4516	EcSMS35_4740	EcolC_3752	G2583_5090	LF82_1611	NRG857_21665	PCN033_4718	PCN061_4412	SBO_4180	SDY_4284	SF4229	SFV_4233	SSON_4445
COG0195	Transcription	transcription termination/antitermination L factor	APECO1_3261	APECO78_19690	BWG_2873	CDCO157_3791	CE10_3699	E2348C_3450	EC042_3460	EC55989_3589	ECABU_c35810	ECB_03036	ECDH10B_3343	ECD_03036	ECED1_3829	ECH74115_4490	ECIAI1_3319	ECIAI39_3666	ECNA114_3250	ECO103_3918	ECO111_3993	ECO26_4275	ECO55CA74_18580	ECOK1_3590	ECP_3257	ECS88_3553	ECSE_3455	ECSF_3003	ECSP_4144	ECUMN_3651	ECs4050	EFER_3148	EKO11_0547	ETEC_3436	EcDH1_0536	EcE24377A_3653	EcHS_A3361	EcSMS35_3465	EcolC_0529	G2583_3894	LF82_1554	NRG857_15725	PCN033_3498	PCN061_3259	SBO_3213	SDY_3348	SF3210	SFV_3199	SSON_3315
COG2195	Amino acid transport and metabolism	aminoacyl-histidine dipeptidase (peptidase D)	APECO1_1732	APECO78_04615	BWG_0219	CDCO157_0261	CE10_0238	E2348C_0230	EC042_0298	EC55989_0261	ECABU_c03370	ECB_00232	ECDH10B_0219	ECD_00232	ECED1_0271	ECH74115_0282	ECIAI1_0276	ECIAI39_0414	ECNA114_0257	ECO103_0252	ECO111_0299	ECO26_0293	ECO55CA74_01290	ECOK1_0260	ECP_0266	ECS88_0272	ECSE_0257	ECSF_0240	ECSP_0271	ECUMN_0303	ECs0264	EFER_2741	EKO11_3570	ETEC_0260	EcDH1_3370	EcE24377A_0269	EcHS_A0264	EcSMS35_0291	EcolC_3344	G2583_0273	LF82_1613	NRG857_01290	PCN033_0314	PCN061_0236	SBO_0243	SDY_0480	SF0285	SFV_0293	SSON_0279
COG0168	Inorganic ion transport and metabolism	Trk system potassium uptake protein trkH	APECO1_2608	APECO78_23065	BWG_3525	CDCO157_4515	CE10_4508	E2348C_4161	EC042_4227	EC55989_4324	ECABU_c43510	ECB_03740	ECDH10B_4038	ECD_03740	ECED1_4551	ECH74115_5288	ECIAI1_4042	ECIAI39_3146	ECNA114_4158	ECO103_4316	ECO111_4675	ECO26_4738	ECO55CA74_22280	ECOK1_4318	ECP_4062	ECS88_4297	ECSE_4135	ECSF_3706	ECSP_4902	ECUMN_4373	ECs4777	EFER_3632	EKO11_4510	ETEC_4124	EcDH1_4132	EcE24377A_4368	EcHS_A4072	EcSMS35_4230	EcolC_4161	G2583_4647	LF82_2303	NRG857_19215	PCN033_4218	PCN061_3985	SBO_3861	SDY_3896	SF3925	SFV_3651	SSON_4022
COG2027	Cell envelope biogenesis outer membrane	penicillin-binding protein 4 (includes: D-alanyl-D-alanine carboxypeptidase; D-alanyl-D-alanine-endopeptidase)	APECO1_3250	APECO78_19750	BWG_2884	CDCO157_3802	CE10_3712	E2348C_3461	EC042_3473	EC55989_3600	ECABU_c35940	ECB_03047	ECDH10B_3356	ECD_03047	ECED1_3840	ECH74115_4504	ECIAI1_3330	ECIAI39_3677	ECNA114_3261	ECO103_3929	ECO111_4007	ECO26_4286	ECO55CA74_18640	ECOK1_3603	ECP_3269	ECS88_3564	ECSE_3466	ECSF_3014	ECSP_4157	ECUMN_3662	ECs4061	EFER_3159	EKO11_0536	ETEC_3447	EcDH1_0525	EcE24377A_3667	EcHS_A3374	EcSMS35_3478	EcolC_0518	G2583_3907	LF82_0430	NRG857_15780	PCN033_3509	PCN061_3270	SBO_3200	SDY_3363	SF3222	SFV_3212	SSON_3330
COG2870	Cell envelope biogenesis outer membrane	fused heptose 7-phosphate kinase/heptose 1-phosphate adenyltransferase	APECO1_3362	APECO78_19070	BWG_2763	CDCO157_3676	CE10_3580	E2348C_3345	EC042_3345	EC55989_3466	ECABU_c34690	ECB_02922	ECDH10B_3227	ECD_02922	ECED1_3720	ECH74115_4363	ECIAI1_3199	ECIAI39_3548	ECNA114_3145	ECO103_3732	ECO111_3875	ECO26_4154	ECO55CA74_17990	ECOK1_3482	ECP_3141	ECS88_3449	ECSE_3332	ECSF_2896	ECSP_4025	ECUMN_3534	ECs3935	EFER_2996	EKO11_0666	ETEC_3323	EcDH1_0648	EcE24377A_3515	EcHS_A3229	EcSMS35_3344	EcolC_0647	G2583_3776	LF82_1849	NRG857_15200	PCN033_3378	PCN061_3099	SBO_2908	SDY_3235	SF3093	SFV_3092	SSON_3189
COG2895	Inorganic ion transport and metabolism	sulfate adenylyltransferase subunit 1	APECO1_3773	APECO78_17345	BWG_2487	CDCO157_3365	CE10_3176	E2348C_3021	EC042_2945	EC55989_3024	ECABU_c30260	ECB_02601	ECDH10B_2919	ECD_02601	ECED1_3207	ECH74115_4003	ECIAI1_2853	ECIAI39_2940	ECNA114_2790	ECO103_3293	ECO111_3475	ECO26_3820	ECO55CA74_16185	ECOK1_3130	ECP_2733	ECS88_3022	ECSE_3003	ECSF_2547	ECSP_3699	ECUMN_3075	ECs3605	EFER_0316	EKO11_1018	ETEC_2942	EcDH1_0937	EcE24377A_3052	EcHS_A2889	EcSMS35_2877	EcolC_0961	G2583_3399	LF82_0420	NRG857_13485	PCN033_2981	PCN061_2807	SBO_2769	SDY_2950	SF2774	SFV_2747	SSON_2899
COG0621	Translation ribosomal structure and biogenesis	isopentenyl-adenosine A37 tRNA methylthiolase	APECO1_1402	APECO78_06895	BWG_0532	CDCO157_0684	CE10_0651	E2348C_0554	EC042_0696	EC55989_0656	ECABU_c07100	ECB_00629	ECDH10B_0730	ECD_00629	ECED1_0652	ECH74115_0755	ECIAI1_0645	ECIAI39_0628	ECNA114_0600	ECO103_0668	ECO111_0691	ECO26_0736	ECO55CA74_04045	ECOK1_0665	ECP_0684	ECS88_0696	ECSE_0732	ECSF_0599	ECSP_0712	ECUMN_0754	ECs0699	EFER_2441	EKO11_3205	ETEC_0689	EcDH1_2965	EcE24377A_0690	EcHS_A0708	EcSMS35_0684	EcolC_2984	G2583_0824	LF82_1345	NRG857_02985	PCN033_0694	PCN061_0687	SBO_0525	SDY_0597	SF0621	SFV_0666	SSON_0615
COG0038	Inorganic ion transport and metabolism	chloride channel, voltage-gated	APECO1_1830	APECO78_04215	BWG_0148	CDCO157_0157	CE10_0159	E2348C_0162	EC042_0155	EC55989_0149	ECABU_c01690	ECB_00154	ECDH10B_0135	ECD_00154	ECED1_0161	ECH74115_0165	ECIAI1_0153	ECIAI39_0159	ECNA114_0146	ECO103_0155	ECO111_0157	ECO26_0158	ECO55CA74_00765	ECOK1_0158	ECP_0165	ECS88_0166	ECSE_0156	ECSF_0172	ECSP_0156	ECUMN_0152	ECs0159	EFER_0178	EKO11_3761	ETEC_0151	EcDH1_3447	EcE24377A_0160	EcHS_A0159	EcSMS35_0167	EcolC_3504	G2583_0159	LF82_0314	NRG857_00805	PCN033_0163	PCN061_0154	SBO_0144	SDY_0171	SF0147	SFV_0140	SSON_0167
COG0493	Amino acid transport and metabolism / General function prediction only	glutamate synthase (NADPH) small chain	APECO1_3223	APECO78_19910	BWG_2915	CDCO157_3833	CE10_3744	E2348C_3492	EC042_3503	EC55989_3631	ECABU_c36280	ECB_03078	ECDH10B_3388	ECD_03078	ECED1_3871	ECH74115_4536	ECIAI1_3361	ECIAI39_3708	ECNA114_3293	ECO103_3960	ECO111_4038	ECO26_4317	ECO55CA74_18795	ECOK1_3634	ECP_3302	ECS88_3597	ECSE_3498	ECSF_3045	ECSP_4188	ECUMN_3693	ECs4092	EFER_3190	EKO11_0505	ETEC_3478	EcDH1_0494	EcE24377A_3701	EcHS_A3406	EcSMS35_3509	EcolC_0487	G2583_3939	LF82_0877	NRG857_15935	PCN033_3540	PCN061_3301	SBO_3169	SDY_3394	SF3253	SFV_3243	SSON_3361
COG0174	Amino acid transport and metabolism	glutamine synthetase	APECO1_2592	APECO78_00090	BWG_3540	CDCO157_4531	CE10_4533	E2348C_4176	EC042_4243	EC55989_4345	ECABU_c43740	ECB_03755	ECDH10B_4060	ECD_03755	ECED1_4571	ECH74115_5316	ECIAI1_4069	ECIAI39_3131	ECNA114_3970	ECO103_4301	ECO111_4690	ECO26_4720	ECO55CA74_22365	ECOK1_4341	ECP_4081	ECS88_4320	ECSE_4153	ECSF_3723	ECSP_4925	ECUMN_4393	ECs4792	EFER_3903	EKO11_4492	ETEC_4139	EcDH1_4116	EcE24377A_4392	EcHS_A4097	EcSMS35_4255	EcolC_4146	G2583_4670	LF82_0846	NRG857_19300	PCN033_4241	PCN061_4009	SBO_3882	SDY_3873	SF3940	SFV_3631	SSON_4042
COG0007	Coenzyme metabolism	fused siroheme synthase 1,3-dimethyluroporphyriongen III dehydrogenase and siroheme ferrochelatase/uroporphyrinogen methyltran>	APECO1_3088	APECO78_20635	BWG_3060	CDCO157_3960	CE10_3891	E2348C_3618	EC042_3630	EC55989_3774	ECABU_c37920	ECB_03219	ECDH10B_3544	ECD_03219	ECED1_4032	ECH74115_4679	ECIAI1_3507	ECIAI39_3852	ECNA114_3470	ECO103_4087	ECO111_4178	ECO26_4457	ECO55CA74_19445	ECOK1_3787	ECP_3459	ECS88_3759	ECSE_3630	ECSF_3195	ECSP_4326	ECUMN_3831	ECs4219	EFER_3340	EKO11_0376	ETEC_3619	EcDH1_0344	EcE24377A_3838	EcHS_A3564	EcSMS35_3650	EcolC_0344	G2583_4074	LF82_0414	NRG857_16700	PCN033_3674	PCN061_3451	SBO_3350	SDY_3530	SF3387	SFV_3374	SSON_3499
COG0015	Nucleotide transport and metabolism	adenylosuccinate lyase	APECO1_213	APECO78_09615	BWG_0979	CDCO157_1535	CE10_1233	E2348C_1272	EC042_1202	EC55989_1244	ECABU_c13450	ECB_01129	ECDH10B_1203	ECD_01129	ECED1_1275	ECH74115_1592	ECIAI1_1169	ECIAI39_2006	ECNA114_1189	ECO103_1255	ECO111_1479	ECO26_1665	ECO55CA74_06875	ECOK1_1239	ECP_1126	ECS88_1146	ECSE_1197	ECSF_1031	ECSP_1511	ECUMN_1375	ECs1603	EFER_1799	EKO11_2703	ETEC_1255	EcDH1_2516	EcE24377A_1294	EcHS_A1251	EcSMS35_1994	EcolC_2472	G2583_1407	LF82_1774	NRG857_05460	PCN033_1219	PCN061_1169	SBO_1908	SDY_2021	SF1150	SFV_1166	SSON_1149
COG0486	General function prediction only	GTP-binding protein	APECO1_2753	APECO78_22400	BWG_3397	CDCO157_4377	CE10_4351	E2348C_4017	EC042_4063	EC55989_4177	ECABU_c41900	ECB_03590	ECDH10B_3893	ECD_03590	ECED1_4398	ECH74115_5136	ECIAI1_3886	ECIAI39_4311	ECNA114_3856	ECO103_4452	ECO111_4533	ECO26_4876	ECO55CA74_21595	ECOK1_4155	ECP_3907	ECS88_4130	ECSE_3992	ECSF_3551	ECSP_4752	ECUMN_4238	ECs4641	EFER_4003	EKO11_4643	ETEC_3997	EcDH1_4260	EcE24377A_4216	EcHS_A3920	EcSMS35_4073	EcolC_4288	G2583_4495	LF82_1361	NRG857_18465	PCN033_4078	PCN061_3845	SBO_3670	SDY_4189	SF3758	SFV_3806	SSON_3657
COG0541	Intracellular trafficking and secretion	Signal Recognition Particle (SRP) component with 4.5S RNA (ffs)	APECO1_3923	APECO78_16770	BWG_2369	CDCO157_3239	CE10_3044	E2348C_2899	EC042_2810	EC55989_2899	ECABU_c29110	ECB_02499	ECDH10B_2777	ECD_02499	ECED1_3049	ECH74115_3849	ECIAI1_2732	ECIAI39_2814	ECNA114_2678	ECO103_3184	ECO111_3331	ECO26_3652	ECO55CA74_15525	ECOK1_2955	ECP_2611	ECS88_2796	ECSE_2894	ECSF_2446	ECSP_3555	ECUMN_2935	ECs3473	EFER_0462	EKO11_1129	ETEC_2817	EcDH1_1064	EcE24377A_2894	EcHS_A2769	EcSMS35_2762	EcolC_1073	G2583_3192	LF82_0647	NRG857_12965	PCN033_2866	PCN061_2692	SBO_2746	SDY_2784	SF2670	SFV_2860	SSON_2767
COG0770	Cell envelope biogenesis outer membrane	UDP-N-acetylmuramoyl-tripeptide--D-alanyl-D-alanine ligase	APECO1_1900	APECO78_03880	BWG_0081	CDCO157_0089	CE10_0088	E2348C_0091	EC042_0087	EC55989_0082	ECABU_c00910	ECB_00087	ECDH10B_0068	ECD_00087	ECED1_0087	ECH74115_0094	ECIAI1_0085	ECIAI39_0089	ECNA114_0079	ECO103_0088	ECO111_0089	ECO26_0089	ECO55CA74_00425	ECOK1_0087	ECP_0088	ECS88_0089	ECSE_0088	ECSF_0096	ECSP_0089	ECUMN_0086	ECs0090	EFER_0108	EKO11_3828	ETEC_0084	EcDH1_3514	EcE24377A_0088	EcHS_A0092	EcSMS35_0091	EcolC_3571	G2583_0090	LF82_1420	NRG857_00440	PCN033_0094	PCN061_0086	SBO_0074	SDY_0116	SF0083	SFV_0079	SSON_0094
COG2271	Carbohydrate transport and metabolism	Glycerol-3-phosphate transporter	APECO1_4321	APECO78_15035	BWG_2012	CDCO157_2889	CE10_2618	E2348C_2383	EC042_2483	EC55989_2489	ECABU_c25740	ECB_02166	ECDH10B_2399	ECD_02166	ECED1_2705	ECH74115_3377	ECIAI1_2318	ECIAI39_2383	ECNA114_2332	ECO103_2709	ECO111_2992	ECO26_3233	ECO55CA74_13760	ECOK1_2474	ECP_2282	ECS88_2387	ECSE_2501	ECSF_2120	ECSP_3115	ECUMN_2580	ECs3125	EFER_0926	EKO11_1521	ETEC_2373	EcDH1_1419	EcE24377A_2537	EcHS_A2380	EcSMS35_2392	EcolC_1411	G2583_2780	LF82_0873	NRG857_11355	PCN033_2422	PCN061_2333	SBO_2054	SDY_2435	SF2322	SFV_2312	SSON_2301
COG0642	Signal transduction mechanisms	sensory histidine kinase in two-component regulatory system with OmpR	APECO1_3060	APECO78_20810	BWG_3095	CDCO157_3987	CE10_3924	E2348C_3649	EC042_3665	EC55989_3812	ECABU_c38250	ECB_03256	ECDH10B_3579	ECD_03256	ECED1_4064	ECH74115_4710	ECIAI1_3547	ECIAI39_3884	ECNA114_3512	ECO103_4122	ECO111_4213	ECO26_4492	ECO55CA74_19580	ECOK1_3818	ECP_3490	ECS88_3791	ECSE_3669	ECSF_3226	ECSP_4354	ECUMN_3863	ECs4246	EFER_3372	EKO11_0339	ETEC_3654	EcDH1_0309	EcE24377A_3878	EcHS_A3601	EcSMS35_3685	EcolC_0309	G2583_4101	LF82_0572	NRG857_16850	PCN033_3705	PCN061_3491	SBO_3391	SDY_3672	SF3423	SFV_3409	SSON_3535
COG0439	Lipid metabolism	acetyl CoA carboxylase, biotin carboxylase subunit	APECO1_3190	APECO78_20100	BWG_2955	CDCO157_3868	CE10_3783	E2348C_3526	EC042_3539	EC55989_3670	ECABU_c36650	ECB_03114	ECDH10B_3431	ECD_03114	ECED1_3907	ECH74115_4573	ECIAI1_3399	ECIAI39_3748	ECNA114_3327	ECO103_3995	ECO111_4075	ECO26_4354	ECO55CA74_18980	ECOK1_3668	ECP_3341	ECS88_3632	ECSE_3537	ECSF_3080	ECSP_4225	ECUMN_3730	ECs4128	EFER_3235	EKO11_0469	ETEC_3515	EcDH1_0450	EcE24377A_3740	EcHS_A3448	EcSMS35_3551	EcolC_0450	G2583_3975	LF82_0010	NRG857_16115	PCN033_3577	PCN061_3338	SBO_3132	SDY_3433	SF3294	SFV_3281	SSON_3397
COG2256	DNA replication recombination and repair	recombination protein	APECO1_1197	APECO78_08230	BWG_0744	CDCO157_0953	CE10_0918	E2348C_0888	EC042_0984	EC55989_0937	ECABU_c09330	ECB_00896	ECDH10B_0962	ECD_00896	ECED1_0866	ECH74115_1054	ECIAI1_0932	ECIAI39_2256	ECNA114_0843	ECO103_0935	ECO111_0960	ECO26_1018	ECO55CA74_05495	ECOK1_0917	ECP_0906	ECS88_0923	ECSE_0950	ECSF_0816	ECSP_0997	ECUMN_1087	ECs0977	EFER_1041	EKO11_2945	ETEC_0960	EcDH1_2751	EcE24377A_0967	EcHS_A0997	EcSMS35_2228	EcolC_2704	G2583_1129	LF82_1809	NRG857_04070	PCN033_0925	PCN061_0922	SBO_0825	SDY_2369	SF0851	SFV_0883	SSON_0893
COG1109	Carbohydrate transport and metabolism	phosphoglucosamine mutase	APECO1_3256	APECO78_19720	BWG_2878	CDCO157_3796	CE10_3706	E2348C_3455	EC042_3467	EC55989_3594	ECABU_c35880	ECB_03041	ECDH10B_3350	ECD_03041	ECED1_3834	ECH74115_4498	ECIAI1_3324	ECIAI39_3671	ECNA114_3255	ECO103_3923	ECO111_4001	ECO26_4280	ECO55CA74_18610	ECOK1_3597	ECP_3263	ECS88_3558	ECSE_3460	ECSF_3008	ECSP_4151	ECUMN_3656	ECs4055	EFER_3153	EKO11_0542	ETEC_3441	EcDH1_0531	EcE24377A_3661	EcHS_A3368	EcSMS35_3472	EcolC_0524	G2583_3901	LF82_0843	NRG857_15750	PCN033_3503	PCN061_3264	SBO_3206	SDY_3357	SF3216	SFV_3206	SSON_3324
COG1894	Energy production and conversion	NADH:ubiquinone oxidoreductase, chain F	APECO1_4281	APECO78_15235	BWG_2058	CDCO157_2932	CE10_2666	E2348C_2424	EC042_2525	EC55989_2528	ECABU_c26160	ECB_02209	ECDH10B_2446	ECD_02209	ECED1_2748	ECH74115_3423	ECIAI1_2358	ECIAI39_2431	ECNA114_2374	ECO103_2748	ECO111_3032	ECO26_3272	ECO55CA74_13975	ECOK1_2517	ECP_2323	ECS88_2431	ECSE_2541	ECSF_2161	ECSP_3158	ECUMN_2623	ECs3168	EFER_0886	EKO11_1483	ETEC_2419	EcDH1_1373	EcE24377A_2577	EcHS_A2433	EcSMS35_2438	EcolC_1368	G2583_2821	LF82_1543	NRG857_11565	PCN033_2467	PCN061_2381	SBO_2317	SDY_2480	SF2360	SFV_2351	SSON_2341
COG1220	Posttranslational modification protein turnover chaperones	molecular chaperone and ATPase component of HslUV protease	APECO1_2539	APECO78_00410	BWG_3600	CDCO157_4598	CE10_4601	E2348C_4235	EC042_4305	EC55989_4409	ECABU_c44370	ECB_03816	ECDH10B_4120	ECD_03816	ECED1_4633	ECH74115_5388	ECIAI1_4136	ECIAI39_3063	ECNA114_4070	ECO103_4597	ECO111_4754	ECO26_4654	ECO55CA74_22715	ECOK1_4399	ECP_4140	ECS88_4381	ECSE_4220	ECSF_3791	ECSP_4996	ECUMN_4461	ECs4858	EFER_3841	EKO11_4384	ETEC_4200	EcDH1_4054	EcE24377A_4467	EcHS_A4163	EcSMS35_4373	EcolC_4087	G2583_4738	LF82_1039	NRG857_19625	PCN033_4353	PCN061_4070	SBO_3948	SDY_3806	SF4009	SFV_4002	SSON_4100
-	-	proline dipeptidase	APECO1_2610	APECO78_23055	BWG_3523	CDCO157_4513	CE10_4506	E2348C_4159	EC042_4225	EC55989_4322	ECABU_c43490	ECB_03738	ECDH10B_4036	ECD_03738	ECED1_4549	ECH74115_5286	ECIAI1_4040	ECIAI39_3148	ECNA114_4156	ECO103_4318	ECO111_4673	ECO26_4740	ECO55CA74_22270	ECOK1_4316	ECP_4060	ECS88_4295	ECSE_4133	ECSF_3704	ECSP_4900	ECUMN_4371	ECs4775	EFER_3634	EKO11_4512	ETEC_4122	EcDH1_4134	EcE24377A_4366	EcHS_A4070	EcSMS35_4228	EcolC_4163	G2583_4645	LF82_1617	NRG857_19205	PCN033_4216	PCN061_3983	SBO_3859	SDY_3898	SF3923	SFV_3653	SSON_4020
COG0201	Intracellular trafficking and secretion	preprotein translocase membrane subunit	APECO1_3148	APECO78_20290	BWG_2991	CDCO157_3904	CE10_3835	E2348C_3563	EC042_3575	EC55989_3716	ECABU_c37180	ECB_03151	ECDH10B_3475	ECD_03151	ECED1_3963	ECH74115_4623	ECIAI1_3449	ECIAI39_3794	ECNA114_3374	ECO103_4032	ECO111_4121	ECO26_4402	ECO55CA74_19170	ECOK1_3718	ECP_3388	ECS88_3687	ECSE_3575	ECSF_3125	ECSP_4271	ECUMN_3773	ECs4165	EFER_3283	EKO11_0431	ETEC_3552	EcDH1_0413	EcE24377A_3783	EcHS_A3494	EcSMS35_3595	EcolC_0413	G2583_4018	LF82_2109	NRG857_16350	PCN033_3618	PCN061_3379	SBO_3294	SDY_3476	SF3332	SFV_3320	SSON_3441
COG0006	Amino acid transport and metabolism	proline aminopeptidase P II	APECO1_3620	APECO78_18255	BWG_2633	CDCO157_3532	CE10_3346	E2348C_3160	EC042_3119	EC55989_3196	ECABU_c31910	ECB_02740	ECDH10B_3082	ECD_02740	ECED1_3367	ECH74115_4201	ECIAI1_3027	ECIAI39_3324	ECNA114_2951	ECO103_3484	ECO111_3646	ECO26_3997	ECO55CA74_16980	ECOK1_3295	ECP_2901	ECS88_3188	ECSE_3171	ECSF_2702	ECSP_3875	ECUMN_3250	ECs3779	EFER_2845	EKO11_0823	ETEC_3101	EcDH1_0784	EcE24377A_3236	EcHS_A3067	EcSMS35_3042	EcolC_0801	G2583_3560	LF82_1616	NRG857_14275	PCN033_3158	PCN061_2938	SBO_3084	SDY_3173	SF2894	SFV_2956	SSON_3061
COG3006	Cell division and chromosome partitioning	Involved in chromosome partioning, Ca2+ binding protein	APECO1_34	APECO78_08590	BWG_0774	CDCO157_0981	CE10_0950	E2348C_0915	EC042_1013	EC55989_0968	ECABU_c09610	ECB_00926	ECDH10B_0992	ECD_00926	ECED1_0952	ECH74115_1083	ECIAI1_0963	ECIAI39_2225	ECNA114_1008	ECO103_0966	ECO111_0990	ECO26_1048	ECO55CA74_05635	ECOK1_0989	ECP_0933	ECS88_0950	ECSE_0981	ECSF_0843	ECSP_1026	ECUMN_1116	ECs1005	EFER_1066	EKO11_2908	ETEC_0990	EcDH1_2721	EcE24377A_1021	EcHS_A1029	EcSMS35_2198	EcolC_2674	G2583_1157	LF82_1414	NRG857_04205	PCN033_1012	PCN061_0953	SBO_2210	SDY_2336	SF0918	SFV_0923	SSON_0924
COG0771	Cell envelope biogenesis outer membrane	UDP-N-acetylmuramoyl-L-alanine:D-glutamate ligase	APECO1_1898	APECO78_03890	BWG_0083	CDCO157_0091	CE10_0090	E2348C_0093	EC042_0089	EC55989_0084	ECABU_c00930	ECB_00089	ECDH10B_0070	ECD_00089	ECED1_0089	ECH74115_0096	ECIAI1_0087	ECIAI39_0091	ECNA114_0081	ECO103_0090	ECO111_0091	ECO26_0091	ECO55CA74_00435	ECOK1_0089	ECP_0090	ECS88_0091	ECSE_0090	ECSF_0098	ECSP_0091	ECUMN_0088	ECs0092	EFER_0110	EKO11_3826	ETEC_0086	EcDH1_3512	EcE24377A_0090	EcHS_A0094	EcSMS35_0093	EcolC_3569	G2583_0092	LF82_1418	NRG857_00450	PCN033_0096	PCN061_0088	SBO_0076	SDY_0118	SF0085	SFV_0081	SSON_0096
-	-	inosine/guanosine kinase	APECO1_1538	APECO78_05905	BWG_0358	CDCO157_0518	CE10_0449	E2348C_0412	EC042_0515	EC55989_0490	ECABU_c05600	ECB_00428	ECDH10B_0433	ECD_00428	ECED1_0500	ECH74115_0569	ECIAI1_0480	ECIAI39_0194	ECNA114_0456	ECO103_0453	ECO111_0512	ECO26_0512	ECO55CA74_02875	ECOK1_0459	ECP_0538	ECS88_0474	ECSE_0502	ECSF_0437	ECSP_0544	ECUMN_0516	ECs0530	EFER_0527	EKO11_3370	ETEC_0529	EcDH1_3133	EcE24377A_0516	EcHS_A0554	EcSMS35_0521	EcolC_3139	G2583_0589	LF82_0936	NRG857_02260	PCN033_0535	PCN061_0531	SBO_0377	SDY_0442	SF0422	SFV_0450	SSON_0464
COG0151	Nucleotide transport and metabolism	phosphoribosylamine--glycine ligase	APECO1_2470	APECO78_00790	BWG_3665	CDCO157_4669	CE10_4686	E2348C_4312	EC042_4372	EC55989_4490	ECABU_c45210	ECB_03882	ECDH10B_4194	ECD_03882	ECED1_4712	ECH74115_5474	ECIAI1_4220	ECIAI39_4395	ECNA114_3417	ECO103_4754	ECO111_4822	ECO26_5114	ECO55CA74_23085	ECOK1_4480	ECP_4218	ECS88_4466	ECSE_4294	ECSF_3859	ECSP_5075	ECUMN_4529	ECs4928	EFER_3749	EKO11_4315	ETEC_4264	EcDH1_3988	EcE24377A_4548	EcHS_A4239	EcSMS35_4453	EcolC_4020	G2583_4823	LF82_1776	NRG857_19985	PCN033_4427	PCN061_4141	SBO_4026	SDY_3721	SF4077	SFV_4077	SSON_4178
COG0814	Amino acid transport and metabolism	putative serine transporter	APECO1_3735	APECO78_17600	BWG_2534	CDCO157_3411	CE10_3222	E2348C_3063	EC042_2994	EC55989_3075	ECABU_c30650	ECB_02641	ECDH10B_2965	ECD_02641	ECED1_3249	ECH74115_4060	ECIAI1_2906	ECIAI39_3218	ECNA114_2835	ECO103_3339	ECO111_3521	ECO26_3866	ECO55CA74_16445	ECOK1_3172	ECP_2778	ECS88_3065	ECSE_3056	ECSF_2587	ECSP_3748	ECUMN_3125	ECs3656	EFER_0264	EKO11_0972	ETEC_2986	EcDH1_0892	EcE24377A_3101	EcHS_A2940	EcSMS35_2936	EcolC_0916	G2583_3449	LF82_2096	NRG857_13695	PCN033_3020	PCN061_2859	SBO_2677	SDY_3013	SF2810	SFV_2875	SSON_2953
COG0260	Amino acid transport and metabolism	aminopeptidase B	APECO1_4001	APECO78_16345	BWG_2287	CDCO157_3156	CE10_2954	E2348C_2806	EC042_2727	EC55989_2808	ECABU_c28290	ECB_02415	ECDH10B_2690	ECD_02415	ECED1_2954	ECH74115_3754	ECIAI1_2575	ECIAI39_2724	ECNA114_2601	ECO103_3040	ECO111_3247	ECO26_3570	ECO55CA74_15105	ECOK1_2871	ECP_2528	ECS88_2699	ECSE_2809	ECSF_2367	ECSP_3467	ECUMN_2843	ECs3389	EFER_0649	EKO11_1210	ETEC_2680	EcDH1_1145	EcE24377A_2807	EcHS_A2674	EcSMS35_2675	EcolC_1154	G2583_3053	LF82_1612	NRG857_12555	PCN033_2735	PCN061_2605	SBO_2547	SDY_2719	SF2570	SFV_2571	SSON_2605
COG1219	Posttranslational modification protein turnover chaperones	ATPase and specificity subunit of ClpX-ClpP ATP-dependent serine protease	APECO1_1573	APECO78_05715	BWG_0320	CDCO157_0480	CE10_0411	E2348C_0373	EC042_0476	EC55989_0452	ECABU_c05200	ECB_00389	ECDH10B_0394	ECD_00389	ECED1_0462	ECH74115_0524	ECIAI1_0442	ECIAI39_0235	ECNA114_0416	ECO103_0415	ECO111_0471	ECO26_0473	ECO55CA74_02685	ECOK1_0420	ECP_0499	ECS88_0435	ECSE_0464	ECSF_0399	ECSP_0506	ECUMN_0478	ECs0492	EFER_2579	EKO11_3408	ETEC_0491	EcDH1_3171	EcE24377A_0474	EcHS_A0515	EcSMS35_0481	EcolC_3194	G2583_0550	LF82_0321	NRG857_02070	PCN033_0495	PCN061_0489	SBO_0332	SDY_0294	SF0383	SFV_0412	SSON_0421
COG0285	Coenzyme metabolism	bifunctional folylpolyglutamate synthase and dihydrofolate synthase	APECO1_4249	APECO78_15395	BWG_2089	CDCO157_2963	CE10_2700	E2348C_2455	EC042_2556	EC55989_2559	ECABU_c26480	ECB_02240	ECDH10B_2477	ECD_02240	ECED1_2779	ECH74115_3455	ECIAI1_2392	ECIAI39_2464	ECNA114_2405	ECO103_2779	ECO111_3063	ECO26_3303	ECO55CA74_14135	ECOK1_2548	ECP_2354	ECS88_2462	ECSE_2624	ECSF_2192	ECSP_3190	ECUMN_2655	ECs3199	EFER_0848	EKO11_1450	ETEC_2451	EcDH1_1341	EcE24377A_2609	EcHS_A2466	EcSMS35_2471	EcolC_1337	G2583_2852	LF82_0723	NRG857_11725	PCN033_2500	PCN061_2414	SBO_2352	SDY_2514	SF2391	SFV_2384	SSON_2373
COG0513	DNA replication recombination and repair / Transcription / Translation ribosomal structure and biogenesis	ATP-dependent RNA helicase	APECO1_2693	APECO78_22740	BWG_3463	CDCO157_4449	CE10_4423	E2348C_4080	EC042_4157	EC55989_4251	ECABU_c42600	ECB_03658	ECDH10B_3969	ECD_03658	ECED1_4465	ECH74115_5213	ECIAI1_3966	ECIAI39_3007	ECNA114_3918	ECO103_4385	ECO111_4605	ECO26_4807	ECO55CA74_21940	ECOK1_4225	ECP_3972	ECS88_4202	ECSE_4062	ECSF_3619	ECSP_4828	ECUMN_4304	ECs4713	EFER_3724	EKO11_4577	ETEC_4062	EcDH1_4197	EcE24377A_4290	EcHS_A3996	EcSMS35_4144	EcolC_4223	G2583_4573	LF82_1871	NRG857_18770	PCN033_4149	PCN061_3913	SBO_3790	SDY_3969	SF3853	SFV_3724	SSON_3951
COG0330	Posttranslational modification protein turnover chaperones	modulator for HflB protease specific for phage lambda cII repressor	APECO1_2217	APECO78_01800	BWG_3886	CDCO157_4836	CE10_4913	E2348C_4497	EC042_4647	EC55989_4729	ECABU_c47320	ECB_04041	ECDH10B_4369	ECD_04041	ECED1_4959	ECH74115_5690	ECIAI1_4407	ECIAI39_4639	ECNA114_4390	ECO103_4967	ECO111_5040	ECO26_5340	ECO55CA74_23975	ECOK1_4688	ECP_4419	ECS88_4760	ECSE_4471	ECSF_4060	ECSP_5274	ECUMN_4707	ECs5150	EFER_4227	EKO11_4138	ETEC_4520	EcDH1_3819	EcE24377A_4732	EcHS_A4416	EcSMS35_4645	EcolC_3839	G2583_5001	LF82_0991	NRG857_21215	PCN033_4623	PCN061_4318	SBO_4282	SDY_4415	SF4329	SFV_4332	SSON_4359
COG0538	Energy production and conversion	isocitrate dehydrogenase, specific for NADP+; e14 prophage	APECO1_218	APECO78_09640	BWG_0984	CDCO157_1540	CE10_1241	E2348C_1277	EC042_1207	EC55989_1249	ECABU_c13500	ECB_01134	ECDH10B_1208	ECD_01134	ECED1_1280	ECH74115_1598	ECIAI1_1174	ECIAI39_1995	ECNA114_1194	ECO103_1260	ECO111_1484	ECO26_1670	ECO55CA74_06900	ECOK1_1245	ECP_1131	ECS88_1151	ECSE_1202	ECSF_1036	ECSP_1516	ECUMN_1380	ECs1608	EFER_1794	EKO11_2698	ETEC_1260	EcDH1_2511	EcE24377A_1299	EcHS_A1256	EcSMS35_1989	EcolC_2467	G2583_1412	LF82_1086	NRG857_05485	PCN033_1224	PCN061_1174	SBO_1903	SDY_2016	SF1155	SFV_1171	SSON_1154
-	-	lipid III flippase	APECO1_2683	APECO78_22805	BWG_3474	CDCO157_4462	CE10_4435	E2348C_4093	EC042_4169	EC55989_4264	ECABU_c42710	ECB_03670	ECDH10B_3981	ECD_03670	ECED1_4477	ECH74115_5225	ECIAI1_3979	ECIAI39_2995	ECNA114_3930	ECO103_4372	ECO111_4618	ECO26_4794	ECO55CA74_22005	ECOK1_4238	ECP_3983	ECS88_4214	ECSE_4075	ECSF_3632	ECSP_4840	ECUMN_4317	ECs4725	EFER_3712	EKO11_4564	ETEC_4074	EcDH1_4184	EcE24377A_4304	EcHS_A4009	EcSMS35_4156	EcolC_4211	G2583_4586	LF82_2437	NRG857_18835	PCN033_4161	PCN061_3925	SBO_3803	SDY_3956	SF3866	SFV_3712	SSON_3964
COG1299	Carbohydrate transport and metabolism	putative enzyme IIC component of PTS	APECO1_4151	APECO78_15695	BWG_2154	CDCO157_3030	CE10_2764	E2348C_2579	EC042_2605	EC55989_2682	ECABU_c27060	ECB_02296	ECDH10B_2551	ECD_02296	ECED1_2833	ECH74115_3618	ECIAI1_2452	ECIAI39_2531	ECNA114_2468	ECO103_2911	ECO111_3123	ECO26_3446	ECO55CA74_14480	ECOK1_2702	ECP_2412	ECS88_2581	ECSE_2683	ECSF_2256	ECSP_3336	ECUMN_2716	ECs3266	EFER_0782	EKO11_1332	ETEC_2505	EcDH1_1271	EcE24377A_2676	EcHS_A2523	EcSMS35_2538	EcolC_1283	G2583_2919	LF82_0751	NRG857_11990	PCN033_2561	PCN061_2471	SBO_2412	SDY_2585	SF2452	SFV_2444	SSON_2478
-	-	fermentation/respiration switch protein	APECO1_1730	APECO78_04625	BWG_0221	CDCO157_0263	CE10_0240	E2348C_0232	EC042_0300	EC55989_0263	ECABU_c03390	ECB_00234	ECDH10B_0221	ECD_00234	ECED1_0273	ECH74115_0284	ECIAI1_0278	ECIAI39_0412	ECNA114_0259	ECO103_0254	ECO111_0301	ECO26_0295	ECO55CA74_01300	ECOK1_0262	ECP_0268	ECS88_0274	ECSE_0259	ECSF_0242	ECSP_0273	ECUMN_0305	ECs0266	EFER_2739	EKO11_3568	ETEC_0262	EcDH1_3368	EcE24377A_0271	EcHS_A0266	EcSMS35_0293	EcolC_3342	G2583_0275	LF82_0741	NRG857_01300	PCN033_0316	PCN061_0238	SBO_0245	SDY_0478	SF0287	SFV_0291	SSON_0281
COG1015	Carbohydrate transport and metabolism	phosphopentomutase	APECO1_1998	APECO78_03365	BWG_4075	CDCO157_5026	CE10_5188	E2348C_4681	EC042_4880	EC55989_5045	ECABU_c50180	ECB_04259	ECDH10B_4541	ECD_04259	ECED1_5254	ECH74115_5898	ECIAI1_4606	ECIAI39_4915	ECNA114_4625	ECO103_5244	ECO111_5243	ECO26_5589	ECO55CA74_24995	ECOK1_4949	ECP_4767	ECS88_5064	ECSE_4658	ECSF_4316	ECSP_5466	ECUMN_5007	ECs5342	EFER_4480	EKO11_3931	ETEC_4739	EcDH1_3615	EcE24377A_4982	EcHS_A4618	EcSMS35_4932	EcolC_3673	G2583_5243	LF82_0465	NRG857_22165	PCN033_4894	PCN061_4565	SBO_4445	SDY_4643	SF4415	SFV_4417	SSON_4534
COG1940	Transcription / Carbohydrate transport and metabolism	DNA-binding transcriptional dual regulator, repressor of N-acetylglucosamine	APECO1_1396	APECO78_06920	BWG_0536	CDCO157_0688	CE10_0664	E2348C_0558	EC042_0704	EC55989_0662	ECABU_c07210	ECB_00633	ECDH10B_0741	ECD_00633	ECED1_0657	ECH74115_0767	ECIAI1_0653	ECIAI39_0633	ECNA114_0605	ECO103_0672	ECO111_0695	ECO26_0740	ECO55CA74_04065	ECOK1_0676	ECP_0688	ECS88_0701	ECSE_0736	ECSF_0604	ECSP_0723	ECUMN_0761	ECs0706	EFER_2433	EKO11_3201	ETEC_0693	EcDH1_2961	EcE24377A_0701	EcHS_A0720	EcSMS35_0696	EcolC_2980	G2583_0837	LF82_1441	NRG857_03005	PCN033_0698	PCN061_0691	SBO_0538	SDY_0610	SF0617	SFV_0655	SSON_0630
COG0786	Amino acid transport and metabolism	glutamate transporter	APECO1_2808	APECO78_22110	BWG_3344	CDCO157_4267	CE10_4212	E2348C_3917	EC042_3986	EC55989_4119	ECABU_c41120	ECB_03511	ECDH10B_3835	ECD_03511	ECED1_4337	ECH74115_5026	ECIAI1_3826	ECIAI39_4175	ECNA114_3797	ECO103_4504	ECO111_4476	ECO26_4946	ECO55CA74_21055	ECOK1_4095	ECP_3751	ECS88_4068	ECSE_3936	ECSF_3489	ECSP_4648	ECUMN_4169	ECs4529	EFER_3946	EKO11_0069	ETEC_3894	EcDH1_0052	EcE24377A_4157	EcHS_A3864	EcSMS35_3988	EcolC_0058	G2583_4390	LF82_0883	NRG857_18160	PCN033_4008	PCN061_3791	SBO_3724	SDY_4085	SF3693	SFV_3876	SSON_3752
COG0247	Energy production and conversion	sn-glycerol-3-phosphate dehydrogenase (anaerobic) , small subunit	APECO1_4318	APECO78_15050	BWG_2015	CDCO157_2892	CE10_2621	E2348C_2386	EC042_2486	EC55989_2492	ECABU_c25770	ECB_02169	ECDH10B_2402	ECD_02169	ECED1_2708	ECH74115_3380	ECIAI1_2321	ECIAI39_2386	ECNA114_2335	ECO103_2712	ECO111_2995	ECO26_3236	ECO55CA74_13775	ECOK1_2477	ECP_2285	ECS88_2390	ECSE_2505	ECSF_2123	ECSP_3118	ECUMN_2583	ECs3128	EFER_0923	EKO11_1518	ETEC_2376	EcDH1_1416	EcE24377A_2541	EcHS_A2384	EcSMS35_2395	EcolC_1408	G2583_2783	LF82_0865	NRG857_11370	PCN033_2425	PCN061_2336	SBO_2051	SDY_2438	SF2325	SFV_2315	SSON_2304
COG5557	Energy production and conversion	hydrogenase 2 cytochrome b type component	APECO1_3427	APECO78_18765	BWG_2713	CDCO157_3623	CE10_3528	E2348C_3282	EC042_3285	EC55989_3412	ECABU_c34010	ECB_02871	ECDH10B_3172	ECD_02871	ECED1_3645	ECH74115_4307	ECIAI1_3144	ECIAI39_3491	ECNA114_3078	ECO103_3680	ECO111_3825	ECO26_4103	ECO55CA74_17730	ECOK1_3414	ECP_3081	ECS88_3377	ECSE_3280	ECSF_2826	ECSP_3974	ECUMN_3479	ECs3880	EFER_2938	EKO11_0718	ETEC_3269	EcDH1_0701	EcE24377A_3464	EcHS_A3175	EcSMS35_3281	EcolC_0698	G2583_3721	LF82_1056	NRG857_14865	PCN033_3321	PCN061_3045	SBO_2868	SDY_3078	SF3042	SFV_3048	SSON_3140
COG0654	Coenzyme metabolism / Energy production and conversion	hypothetical protein	APECO1_3621	APECO78_18250	BWG_2632	CDCO157_3531	CE10_3345	E2348C_3159	EC042_3118	EC55989_3195	ECABU_c31900	ECB_02739	ECDH10B_3081	ECD_02739	ECED1_3366	ECH74115_4200	ECIAI1_3026	ECIAI39_3323	ECNA114_2950	ECO103_3483	ECO111_3645	ECO26_3996	ECO55CA74_16975	ECOK1_3294	ECP_2900	ECS88_3187	ECSE_3170	ECSF_2701	ECSP_3874	ECUMN_3249	ECs3778	EFER_2844	EKO11_0824	ETEC_3100	EcDH1_0785	EcE24377A_3235	EcHS_A3066	EcSMS35_3041	EcolC_0802	G2583_3559	LF82_2353	NRG857_14270	PCN033_3157	PCN061_2937	SBO_3085	SDY_3174	SF2893	SFV_2955	SSON_3060
COG0654	Coenzyme metabolism / Energy production and conversion	hypothetical protein	APECO1_1401	APECO78_06900	BWG_0533	CDCO157_0685	CE10_0652	E2348C_0555	EC042_0697	EC55989_0657	ECABU_c07110	ECB_00630	ECDH10B_0731	ECD_00630	ECED1_0653	ECH74115_0756	ECIAI1_0646	ECIAI39_0629	ECNA114_0601	ECO103_0669	ECO111_0692	ECO26_0737	ECO55CA74_04050	ECOK1_0666	ECP_0685	ECS88_0697	ECSE_0733	ECSF_0600	ECSP_0713	ECUMN_0755	ECs0700	EFER_2440	EKO11_3204	ETEC_0690	EcDH1_2964	EcE24377A_0692	EcHS_A0709	EcSMS35_0685	EcolC_2983	G2583_0825	LF82_2351	NRG857_02990	PCN033_0695	PCN061_0688	SBO_0526	SDY_0598	SF0620	SFV_0665	SSON_0616
-	-	multidrug resistance protein MdtL	APECO1_2750	APECO78_22420	BWG_3401	CDCO157_4383	CE10_4354	E2348C_4021	EC042_4067	EC55989_4180	ECABU_c41930	ECB_03594	ECDH10B_3897	ECD_03594	ECED1_4401	ECH74115_5141	ECIAI1_3890	ECIAI39_4314	ECNA114_3859	ECO103_4448	ECO111_4537	ECO26_4872	ECO55CA74_21615	ECOK1_4159	ECP_3910	ECS88_4133	ECSE_3996	ECSF_3555	ECSP_4758	ECUMN_4241	ECs4647	EFER_4006	EKO11_4639	ETEC_4001	EcDH1_4257	EcE24377A_4219	EcHS_A3924	EcSMS35_4077	EcolC_4284	G2583_4501	LF82_1303	NRG857_18480	PCN033_4082	PCN061_3850	SBO_3665	SDY_4203	SF3752	SFV_3803	SSON_3554
COG0183	Lipid metabolism	hypothetical protein	APECO1_2612	APECO78_23045	BWG_3521	CDCO157_4511	CE10_4504	E2348C_4157	EC042_4223	EC55989_4320	ECABU_c43470	ECB_03736	ECDH10B_4034	ECD_03736	ECED1_4547	ECH74115_5284	ECIAI1_4038	ECIAI39_3150	ECNA114_4154	ECO103_4320	ECO111_4671	ECO26_4742	ECO55CA74_22260	ECOK1_4314	ECP_4058	ECS88_4293	ECSE_4131	ECSF_3702	ECSP_4898	ECUMN_4369	ECs4773	EFER_3636	EKO11_4514	ETEC_4120	EcDH1_4136	EcE24377A_4364	EcHS_A4068	EcSMS35_4226	EcolC_4165	G2583_4643	LF82_0613	NRG857_19195	PCN033_4214	PCN061_3981	SBO_3857	SDY_3900	SF3921	SFV_3655	SSON_4018
COG0156	Coenzyme metabolism	8-amino-7-oxononanoate synthase	APECO1_1313	APECO78_07550	BWG_0628	CDCO157_0832	CE10_0796	E2348C_0728	EC042_0859	EC55989_0819	ECABU_c08180	ECB_00743	ECDH10B_0844	ECD_00743	ECED1_0740	ECH74115_0924	ECIAI1_0811	ECIAI39_0752	ECNA114_0708	ECO103_0811	ECO111_0837	ECO26_0902	ECO55CA74_04870	ECOK1_0778	ECP_0790	ECS88_0793	ECSE_0829	ECSF_0702	ECSP_0872	ECUMN_0918	ECs0854	EFER_2337	EKO11_3110	ETEC_0841	EcDH1_2866	EcE24377A_0839	EcHS_A0830	EcSMS35_0799	EcolC_2867	G2583_1004	LF82_0237	NRG857_03455	PCN033_0799	PCN061_0799	SBO_0663	SDY_0830	SF0726	SFV_0759	SSON_0755
COG1820	Carbohydrate transport and metabolism	N-acetylglucosamine-6-phosphate deacetylase	APECO1_1395	APECO78_06925	BWG_0537	CDCO157_0689	CE10_0665	E2348C_0559	EC042_0705	EC55989_0663	ECABU_c07220	ECB_00634	ECDH10B_0742	ECD_00634	ECED1_0658	ECH74115_0768	ECIAI1_0655	ECIAI39_0634	ECNA114_0606	ECO103_0673	ECO111_0696	ECO26_0741	ECO55CA74_04070	ECOK1_0677	ECP_0689	ECS88_0702	ECSE_0737	ECSF_0605	ECSP_0724	ECUMN_0762	ECs0707	EFER_2432	EKO11_3200	ETEC_0694	EcDH1_2960	EcE24377A_0702	EcHS_A0721	EcSMS35_0697	EcolC_2979	G2583_0838	LF82_1439	NRG857_03010	PCN033_0699	PCN061_0692	SBO_0539	SDY_0611	SF0616	SFV_0654	SSON_0631
COG0763	Cell envelope biogenesis outer membrane	tetraacyldisaccharide-1-P synthase	APECO1_1805	APECO78_04340	BWG_0174	CDCO157_0182	CE10_0184	E2348C_0187	EC042_0180	EC55989_0176	ECABU_c01950	ECB_00180	ECDH10B_0162	ECD_00180	ECED1_0188	ECH74115_0192	ECIAI1_0182	ECIAI39_0185	ECNA114_0172	ECO103_0180	ECO111_0183	ECO26_0184	ECO55CA74_00890	ECOK1_0183	ECP_0190	ECS88_0193	ECSE_0181	ECSF_0197	ECSP_0181	ECUMN_0179	ECs0184	EFER_0205	EKO11_3736	ETEC_0177	EcDH1_3421	EcE24377A_0186	EcHS_A0184	EcSMS35_0193	EcolC_3478	G2583_0185	LF82_1225	NRG857_00930	PCN033_0190	PCN061_0181	SBO_0170	SDY_0198	SF0172	SFV_0165	SSON_0194
COG0842	Defense mechanisms	putative transporter subunit: permease component of ABC superfamily	APECO1_1297	APECO78_07635	BWG_0646	CDCO157_0849	CE10_0813	E2348C_0745	EC042_0883	EC55989_0837	ECABU_c08350	ECB_00760	ECDH10B_0861	ECD_00760	ECED1_0758	ECH74115_0941	ECIAI1_0829	ECIAI39_0769	ECNA114_0725	ECO103_0829	ECO111_0854	ECO26_0919	ECO55CA74_04955	ECOK1_0795	ECP_0807	ECS88_0811	ECSE_0848	ECSF_0719	ECSP_0889	ECUMN_0937	ECs0871	EFER_2315	EKO11_3093	ETEC_0860	EcDH1_2849	EcE24377A_0858	EcHS_A0847	EcSMS35_0816	EcolC_2850	G2583_1021	LF82_2635	NRG857_03540	PCN033_0816	PCN061_0816	SBO_0681	SDY_0810	SF0743	SFV_0776	SSON_0772
COG0399	Cell envelope biogenesis outer membrane	TDP-4-oxo-6-deoxy-D-glucose transaminase	APECO1_2684	APECO78_22800	BWG_3473	CDCO157_4461	CE10_4434	E2348C_4092	EC042_4168	EC55989_4263	ECABU_c42700	ECB_03669	ECDH10B_3980	ECD_03669	ECED1_4476	ECH74115_5224	ECIAI1_3978	ECIAI39_2996	ECNA114_3929	ECO103_4373	ECO111_4617	ECO26_4795	ECO55CA74_22000	ECOK1_4237	ECP_3982	ECS88_4213	ECSE_4074	ECSF_3631	ECSP_4839	ECUMN_4316	ECs4724	EFER_3713	EKO11_4565	ETEC_4073	EcDH1_4185	EcE24377A_4302	EcHS_A4008	EcSMS35_4155	EcolC_4212	G2583_4585	LF82_1856	NRG857_18830	PCN033_4160	PCN061_3924	SBO_3802	SDY_3957	SF3865	SFV_3713	SSON_3963
COG0343	Translation ribosomal structure and biogenesis	tRNA-guanine transglycosylase	APECO1_1604	APECO78_05535	BWG_0288	CDCO157_0445	CE10_0369	E2348C_0341	EC042_0439	EC55989_0415	ECABU_c04840	ECB_00354	ECDH10B_0362	ECD_00354	ECED1_0429	ECH74115_0486	ECIAI1_0406	ECIAI39_0275	ECNA114_0383	ECO103_0380	ECO111_0436	ECO26_0438	ECO55CA74_02490	ECOK1_0386	ECP_0465	ECS88_0401	ECSE_0427	ECSF_0366	ECSP_0471	ECUMN_0444	ECs0457	EFER_2619	EKO11_3443	ETEC_0459	EcDH1_3203	EcE24377A_0436	EcHS_A0476	EcSMS35_0438	EcolC_3227	G2583_0515	LF82_2245	NRG857_01905	PCN033_0459	PCN061_0456	SBO_0300	SDY_0328	SF0343	SFV_0371	SSON_0383
COG0409	Posttranslational modification protein turnover chaperones	HypD protein	APECO1_3796	APECO78_17230	BWG_2465	CDCO157_3345	CE10_3154	E2348C_2994	EC042_2923	EC55989_2996	ECABU_c30000	ECB_02579	ECDH10B_2897	ECD_02579	ECED1_3181	ECH74115_3981	ECIAI1_2824	ECIAI39_2918	ECNA114_2763	ECO103_3267	ECO111_3449	ECO26_3794	ECO55CA74_16080	ECOK1_3103	ECP_2692	ECS88_2994	ECSE_2977	ECSF_2522	ECSP_3678	ECUMN_3052	ECs3585	EFER_0348	EKO11_1045	ETEC_2920	EcDH1_0960	EcE24377A_3017	EcHS_A2866	EcSMS35_2854	EcolC_0983	G2583_3378	LF82_1077	NRG857_13360	PCN033_2953	PCN061_2784	SBO_2791	SDY_2926	SF2746	SFV_2774	SSON_2876
COG0263	Amino acid transport and metabolism	gamma-glutamate kinase	APECO1_1727	APECO78_04640	BWG_0224	CDCO157_0266	CE10_0243	E2348C_0235	EC042_0303	EC55989_0266	ECABU_c03430	ECB_00239	ECDH10B_0224	ECD_00239	ECED1_0276	ECH74115_0287	ECIAI1_0281	ECIAI39_0409	ECNA114_0262	ECO103_0257	ECO111_0304	ECO26_0298	ECO55CA74_01315	ECOK1_0265	ECP_0271	ECS88_0277	ECSE_0262	ECSF_0245	ECSP_0276	ECUMN_0308	ECs0269	EFER_2736	EKO11_3565	ETEC_0265	EcDH1_3365	EcE24377A_0274	EcHS_A0269	EcSMS35_0296	EcolC_3339	G2583_0278	LF82_1727	NRG857_01315	PCN033_0319	PCN061_0241	SBO_0248	SDY_0474	SF0292	SFV_0286	SSON_0284
COG2265	Translation ribosomal structure and biogenesis	tRNA (uracil-5-)-methyltransferase	APECO1_2498	APECO78_00625	BWG_3633	CDCO157_4636	CE10_4639	E2348C_4281	EC042_4340	EC55989_4450	ECABU_c44800	ECB_03850	ECDH10B_4154	ECD_03850	ECED1_4674	ECH74115_5428	ECIAI1_4175	ECIAI39_3024	ECNA114_4107	ECO103_4723	ECO111_4790	ECO26_5082	ECO55CA74_22920	ECOK1_4441	ECP_4182	ECS88_4424	ECSE_4260	ECSF_3828	ECSP_5036	ECUMN_4496	ECs4896	EFER_3795	EKO11_4347	ETEC_4233	EcDH1_4021	EcE24377A_4506	EcHS_A4199	EcSMS35_4412	EcolC_4051	G2583_4780	LF82_2304	NRG857_19830	PCN033_4391	PCN061_4106	SBO_3984	SDY_3763	SF4047	SFV_4038	SSON_4138
COG0592	DNA replication recombination and repair	DNA polymerase III, beta subunit	APECO1_2756	APECO78_22370	BWG_3391	CDCO157_4372	CE10_4346	E2348C_4012	EC042_4057	EC55989_4170	ECABU_c41830	ECB_03584	ECDH10B_3887	ECD_03584	ECED1_4392	ECH74115_5129	ECIAI1_3879	ECIAI39_4305	ECNA114_3851	ECO103_4457	ECO111_4528	ECO26_4881	ECO55CA74_21565	ECOK1_4150	ECP_3902	ECS88_4124	ECSE_3987	ECSF_3545	ECSP_4747	ECUMN_4232	ECs4636	EFER_3996	EKO11_0002	ETEC_3991	EcDH1_0002	EcE24377A_4211	EcHS_A3914	EcSMS35_4066	EcolC_0002	G2583_4490	LF82_0508	NRG857_18435	PCN033_4073	PCN061_3840	SBO_3676	SDY_4183	SF3763	SFV_3811	SSON_3651
COG0472	Cell envelope biogenesis outer membrane	phospho-N-acetylmuramoyl-pentapeptide transferase	APECO1_1899	APECO78_03885	BWG_0082	CDCO157_0090	CE10_0089	E2348C_0092	EC042_0088	EC55989_0083	ECABU_c00920	ECB_00088	ECDH10B_0069	ECD_00088	ECED1_0088	ECH74115_0095	ECIAI1_0086	ECIAI39_0090	ECNA114_0080	ECO103_0089	ECO111_0090	ECO26_0090	ECO55CA74_00430	ECOK1_0088	ECP_0089	ECS88_0090	ECSE_0089	ECSF_0097	ECSP_0090	ECUMN_0087	ECs0091	EFER_0109	EKO11_3827	ETEC_0085	EcDH1_3513	EcE24377A_0089	EcHS_A0093	EcSMS35_0092	EcolC_3570	G2583_0091	LF82_1388	NRG857_00445	PCN033_0095	PCN061_0087	SBO_0075	SDY_0117	SF0084	SFV_0080	SSON_0095
COG0216	Translation ribosomal structure and biogenesis	peptide chain release factor RF-1	APECO1_328	APECO78_09930	BWG_1036	CDCO157_1644	CE10_1387	E2348C_1334	EC042_1268	EC55989_1307	ECABU_c14820	ECB_01186	ECDH10B_1264	ECD_01186	ECED1_1359	ECH74115_1692	ECIAI1_1232	ECIAI39_1547	ECNA114_1376	ECO103_1313	ECO111_1540	ECO26_1724	ECO55CA74_07225	ECOK1_1364	ECP_1259	ECS88_1279	ECSE_1261	ECSF_1187	ECSP_1601	ECUMN_1508	ECs1716	EFER_1750	EKO11_2643	ETEC_1315	EcDH1_2436	EcE24377A_1359	EcHS_A1316	EcSMS35_1931	EcolC_2415	G2583_1482	LF82_1714	NRG857_06200	PCN033_1294	PCN061_1231	SBO_1856	SDY_1260	SF1214	SFV_1225	SSON_1967
COG1195	DNA replication recombination and repair	gap repair protein	APECO1_2757	APECO78_22365	BWG_3390	CDCO157_4371	CE10_4345	E2348C_4011	EC042_4056	EC55989_4169	ECABU_c41820	ECB_03583	ECDH10B_3886	ECD_03583	ECED1_4391	ECH74115_5128	ECIAI1_3878	ECIAI39_4304	ECNA114_3850	ECO103_4458	ECO111_4527	ECO26_4882	ECO55CA74_21560	ECOK1_4149	ECP_3901	ECS88_4123	ECSE_3986	ECSF_3544	ECSP_4746	ECUMN_4231	ECs4635	EFER_3995	EKO11_0003	ETEC_3990	EcDH1_0003	EcE24377A_4210	EcHS_A3913	EcSMS35_4065	EcolC_0003	G2583_4489	LF82_1837	NRG857_18430	PCN033_4072	PCN061_3839	SBO_3677	SDY_4182	SF3764	SFV_3812	SSON_3650
COG0809	Translation ribosomal structure and biogenesis	S-adenosylmethionine:tRNA ribosyltransferase-isomerase	APECO1_1605	APECO78_05530	BWG_0287	CDCO157_0444	CE10_0368	E2348C_0340	EC042_0438	EC55989_0414	ECABU_c04830	ECB_00353	ECDH10B_0361	ECD_00353	ECED1_0428	ECH74115_0485	ECIAI1_0405	ECIAI39_0276	ECNA114_0382	ECO103_0379	ECO111_0435	ECO26_0437	ECO55CA74_02485	ECOK1_0385	ECP_0464	ECS88_0400	ECSE_0426	ECSF_0365	ECSP_0470	ECUMN_0443	ECs0456	EFER_2620	EKO11_3444	ETEC_0458	EcDH1_3204	EcE24377A_0435	EcHS_A0475	EcSMS35_0437	EcolC_3228	G2583_0514	LF82_1804	NRG857_01900	PCN033_0458	PCN061_0455	SBO_0299	SDY_0329	SF0342	SFV_0370	SSON_0382
COG4176	Amino acid transport and metabolism	glycine betaine transporter subunit ; membrane component of ABC superfamily	APECO1_3843	APECO78_16980	BWG_2421	CDCO157_3302	CE10_3099	E2348C_2943	EC042_2876	EC55989_2946	ECABU_c29440	ECB_02534	ECDH10B_2844	ECD_02534	ECED1_3133	ECH74115_3922	ECIAI1_2774	ECIAI39_2868	ECNA114_2710	ECO103_3219	ECO111_3402	ECO26_3747	ECO55CA74_15845	ECOK1_3046	ECP_2644	ECS88_2944	ECSE_2931	ECSF_2475	ECSP_3626	ECUMN_3004	ECs3541	EFER_0392	EKO11_1093	ETEC_2875	EcDH1_1005	EcE24377A_2959	EcHS_A2814	EcSMS35_2800	EcolC_1028	G2583_3326	LF82_1736	NRG857_13120	PCN033_2904	PCN061_2734	SBO_2838	SDY_2873	SF2706	SFV_2825	SSON_2823
COG0722	Amino acid transport and metabolism	hypothetical protein	APECO1_1334	APECO78_07265	BWG_0606	CDCO157_0762	CE10_0758	E2348C_0631	EC042_0774	EC55989_0733	ECABU_c07930	ECB_00707	ECDH10B_0821	ECD_00707	ECED1_0715	ECH74115_0856	ECIAI1_0722	ECIAI39_0722	ECNA114_0684	ECO103_0742	ECO111_0764	ECO26_0808	ECO55CA74_04450	ECOK1_0754	ECP_0765	ECS88_0770	ECSE_0807	ECSF_0680	ECSP_0806	ECUMN_0838	ECs0782	EFER_2356	EKO11_3132	ETEC_0758	EcDH1_2888	EcE24377A_0781	EcHS_A0808	EcSMS35_0777	EcolC_2908	G2583_0920	LF82_0146	NRG857_03335	PCN033_0775	PCN061_0774	SBO_0609	SDY_0701	SF0550	SFV_0586	SSON_0706
COG3852	Signal transduction mechanisms	nitrogen regulation protein NR(II)	APECO1_2593	APECO78_00080	BWG_3539	CDCO157_4530	CE10_4532	E2348C_4175	EC042_4242	EC55989_4344	ECABU_c43730	ECB_03754	ECDH10B_4059	ECD_03754	ECED1_4570	ECH74115_5315	ECIAI1_4068	ECIAI39_3132	ECNA114_3969	ECO103_4302	ECO111_4689	ECO26_4721	ECO55CA74_22360	ECOK1_4340	ECP_4080	ECS88_4319	ECSE_4152	ECSF_3722	ECSP_4924	ECUMN_4392	ECs4791	EFER_3904	EKO11_4494	ETEC_4138	EcDH1_4117	EcE24377A_4391	EcHS_A4096	EcSMS35_4254	EcolC_4147	G2583_4669	LF82_0853	NRG857_19295	PCN033_4240	PCN061_4008	SBO_3881	SDY_3874	SF3939	SFV_3632	SSON_4041
COG0585	Function unknown	pseudouridine synthase TruD	APECO1_3778	APECO78_17315	BWG_2481	CDCO157_3359	CE10_3170	E2348C_3015	EC042_2939	EC55989_3017	ECABU_c30200	ECB_02595	ECDH10B_2913	ECD_02595	ECED1_3201	ECH74115_3996	ECIAI1_2846	ECIAI39_2934	ECNA114_2783	ECO103_3287	ECO111_3469	ECO26_3814	ECO55CA74_16155	ECOK1_3124	ECP_2727	ECS88_3015	ECSE_2997	ECSF_2541	ECSP_3693	ECUMN_3069	ECs3599	EFER_0323	EKO11_1024	ETEC_2936	EcDH1_0943	EcE24377A_3046	EcHS_A2883	EcSMS35_2870	EcolC_0967	G2583_3393	LF82_2321	NRG857_13455	PCN033_2975	PCN061_2801	SBO_2775	SDY_2944	SF2768	SFV_2753	SSON_2893
COG0687	Amino acid transport and metabolism	polyamine transporter subunit PotD	APECO1_204	APECO78_09575	BWG_0971	CDCO157_1434	CE10_1204	E2348C_1215	EC042_1193	EC55989_1235	ECABU_c13370	ECB_01121	ECDH10B_1195	ECD_01121	ECED1_1266	ECH74115_1501	ECIAI1_1160	ECIAI39_2037	ECNA114_1181	ECO103_1168	ECO111_1400	ECO26_1456	ECO55CA74_06740	ECOK1_1231	ECP_1117	ECS88_1137	ECSE_1189	ECSF_1023	ECSP_1423	ECUMN_1301	ECs1499	EFER_1287	EKO11_2711	ETEC_1188	EcDH1_2524	EcE24377A_1246	EcHS_A1243	EcSMS35_2003	EcolC_2480	G2583_1381	LF82_1687	NRG857_05420	PCN033_1211	PCN061_1160	SBO_1940	SDY_2029	SF1125	SFV_1141	SSON_1141
COG0859	Cell envelope biogenesis outer membrane	ADP-heptose--lps heptosyltransferase II involved in lipopolysaccharide core biosynthesis	APECO1_2836	APECO78_21940	BWG_3311	CDCO157_4235	CE10_4179	E2348C_3868	EC042_3930	EC55989_4087	ECABU_c40610	ECB_03477	ECDH10B_3802	ECD_03477	ECED1_4306	ECH74115_4993	ECIAI1_3792	ECIAI39_4140	ECNA114_3773	ECO103_4559	ECO111_4445	ECO26_4977	ECO55CA74_20900	ECOK1_4063	ECP_3720	ECS88_4036	ECSE_3903	ECSF_3455	ECSP_4617	ECUMN_4137	ECs4498	EFER_3909	EKO11_0101	ETEC_3863	EcDH1_0085	EcE24377A_4123	EcHS_A3831	EcSMS35_3957	EcolC_0089	G2583_4359	LF82_1850	NRG857_18005	PCN033_3977	PCN061_3738	SBO_3625	SDY_4052	SF3660	SFV_3908	SSON_3785
COG0252	Amino acid transport and metabolism / Translation ribosomal structure and biogenesis	periplasmic L-asparaginase II	APECO1_3564	APECO78_18520	BWG_2679	CDCO157_3584	CE10_3404	E2348C_3210	EC042_3164	EC55989_3250	ECABU_c32440	ECB_02787	ECDH10B_3132	ECD_02787	ECED1_3420	ECH74115_4260	ECIAI1_3090	ECIAI39_3381	ECNA114_3008	ECO103_3540	ECO111_3708	ECO26_4059	ECO55CA74_17240	ECOK1_3345	ECP_2951	ECS88_3239	ECSE_3225	ECSF_2759	ECSP_3928	ECUMN_3312	ECs3833	EFER_2899	EKO11_0771	ETEC_3147	EcDH1_0738	EcE24377A_3301	EcHS_A3117	EcSMS35_3099	EcolC_0757	G2583_3616	LF82_0094	NRG857_14525	PCN033_3218	PCN061_2987	SBO_3033	SDY_3115	SF2954	SFV_3015	SSON_3239
COG0502	Coenzyme metabolism	biotin synthase	APECO1_1314	APECO78_07545	BWG_0627	CDCO157_0831	CE10_0795	E2348C_0727	EC042_0858	EC55989_0818	ECABU_c08160	ECB_00742	ECDH10B_0843	ECD_00742	ECED1_0739	ECH74115_0923	ECIAI1_0810	ECIAI39_0751	ECNA114_0707	ECO103_0810	ECO111_0836	ECO26_0901	ECO55CA74_04865	ECOK1_0777	ECP_0789	ECS88_0792	ECSE_0828	ECSF_0701	ECSP_0871	ECUMN_0917	ECs0853	EFER_2338	EKO11_3111	ETEC_0840	EcDH1_2867	EcE24377A_0838	EcHS_A0828	EcSMS35_0798	EcolC_2868	G2583_1003	LF82_0234	NRG857_03450	PCN033_0798	PCN061_0798	SBO_0662	SDY_0831	SF0724	SFV_0757	SSON_0754
COG1363	Carbohydrate transport and metabolism	broad substrate metalloaminopeptidase	APECO1_4153	APECO78_15680	BWG_2152	CDCO157_3028	CE10_2762	E2348C_2577	EC042_2603	EC55989_2680	ECABU_c27040	ECB_02294	ECDH10B_2549	ECD_02294	ECED1_2831	ECH74115_3616	ECIAI1_2450	ECIAI39_2529	ECNA114_2466	ECO103_2909	ECO111_3121	ECO26_3444	ECO55CA74_14470	ECOK1_2700	ECP_2410	ECS88_2579	ECSE_2681	ECSF_2254	ECSP_3334	ECUMN_2714	ECs3264	EFER_0784	EKO11_1334	ETEC_2503	EcDH1_1273	EcE24377A_2674	EcHS_A2521	EcSMS35_2536	EcolC_1285	G2583_2917	LF82_3618	NRG857_11980	PCN033_2559	PCN061_2469	SBO_2410	SDY_2583	SF2450	SFV_2442	SSON_2476
COG1135	Inorganic ion transport and metabolism	DL-methionine transporter subunit ; ATP-binding component of ABC superfamily	APECO1_1788	APECO78_04440	BWG_0192	CDCO157_0200	CE10_0204	E2348C_0205	EC042_0198	EC55989_0197	ECABU_c02150	ECB_00198	ECDH10B_0180	ECD_00198	ECED1_0206	ECH74115_0210	ECIAI1_0201	ECIAI39_0444	ECNA114_0190	ECO103_0199	ECO111_0202	ECO26_0204	ECO55CA74_00980	ECOK1_0201	ECP_0209	ECS88_0211	ECSE_0201	ECSF_0215	ECSP_0198	ECUMN_0197	ECs0201	EFER_0223	EKO11_3718	ETEC_0195	EcDH1_3403	EcE24377A_0206	EcHS_A0203	EcSMS35_0211	EcolC_3460	G2583_0203	LF82_1328	NRG857_01020	PCN033_0208	PCN061_0200	SBO_0188	SDY_0218	SF0190	SFV_0183	SSON_0213
COG1063	Amino acid transport and metabolism / General function prediction only	L-threonine 3-dehydrogenase	APECO1_2839	APECO78_21925	BWG_3307	CDCO157_4231	CE10_4176	E2348C_3865	EC042_3926	EC55989_4083	ECABU_c40580	ECB_03474	ECDH10B_3798	ECD_03474	ECED1_4302	ECH74115_4989	ECIAI1_3789	ECIAI39_4137	ECNA114_3770	ECO103_4563	ECO111_4441	ECO26_4981	ECO55CA74_20880	ECOK1_4060	ECP_3717	ECS88_4033	ECSE_3899	ECSF_3452	ECSP_4613	ECUMN_4133	ECs4494	EFER_3906	EKO11_0104	ETEC_3859	EcDH1_0089	EcE24377A_4120	EcHS_A3828	EcSMS35_3953	EcolC_0092	G2583_4355	LF82_2238	NRG857_17990	PCN033_3974	PCN061_3735	SBO_3622	SDY_4049	SF3656	SFV_3912	SSON_3788
COG0240	Energy production and conversion	NAD(P)H-dependent glycerol-3-phosphate dehydrogenase	APECO1_2847	APECO78_21885	BWG_3299	CDCO157_4223	CE10_4168	E2348C_3857	EC042_3918	EC55989_4075	ECABU_c40490	ECB_03466	ECDH10B_3790	ECD_03466	ECED1_4294	ECH74115_4981	ECIAI1_3781	ECIAI39_4129	ECNA114_3761	ECO103_4571	ECO111_4433	ECO26_4989	ECO55CA74_20835	ECOK1_4052	ECP_3709	ECS88_4025	ECSE_3890	ECSF_3444	ECSP_4605	ECUMN_4125	ECs4486	EFER_3602	EKO11_0112	ETEC_3851	EcDH1_0097	EcE24377A_4112	EcHS_A3820	EcSMS35_3945	EcolC_0100	G2583_4347	LF82_0919	NRG857_17950	PCN033_3965	PCN061_3727	SBO_3614	SDY_4041	SF3647	SFV_3923	SSON_3797
COG0136	Amino acid transport and metabolism	predicted semialdehyde dehydrogenase	APECO1_4245	APECO78_15415	BWG_2093	CDCO157_2967	CE10_2704	E2348C_2459	EC042_2560	EC55989_2563	ECABU_c26520	ECB_02244	ECDH10B_2481	ECD_02244	ECED1_2783	ECH74115_3459	ECIAI1_2396	ECIAI39_2468	ECNA114_2409	ECO103_2783	ECO111_3067	ECO26_3307	ECO55CA74_14155	ECOK1_2552	ECP_2358	ECS88_2467	ECSE_2628	ECSF_2196	ECSP_3194	ECUMN_2659	ECs3203	EFER_0844	EKO11_1446	ETEC_2455	EcDH1_1337	EcE24377A_2613	EcHS_A2470	EcSMS35_2475	EcolC_1333	G2583_2856	LF82_2385	NRG857_11745	PCN033_2504	PCN061_2418	SBO_2356	SDY_2518	SF2395	SFV_2388	SSON_2377
-	-	modulator for HflB protease specific for phage lambda cII repressor	APECO1_2216	APECO78_01805	BWG_3887	CDCO157_4837	CE10_4914	E2348C_4498	EC042_4648	EC55989_4730	ECABU_c47330	ECB_04042	ECDH10B_4370	ECD_04042	ECED1_4960	ECH74115_5691	ECIAI1_4408	ECIAI39_4640	ECNA114_4391	ECO103_4968	ECO111_5039	ECO26_5341	ECO55CA74_23980	ECOK1_4689	ECP_4420	ECS88_4761	ECSE_4472	ECSF_4061	ECSP_5275	ECUMN_4708	ECs5151	EFER_4228	EKO11_4137	ETEC_4521	EcDH1_3818	EcE24377A_4733	EcHS_A4417	EcSMS35_4646	EcolC_3838	G2583_5002	LF82_0989	NRG857_21220	PCN033_4624	PCN061_4319	SBO_4281	SDY_4414	SF4330	SFV_4333	SSON_4360
COG2008	Amino acid transport and metabolism	L-threonine aldolase	APECO1_1224	APECO78_08125	BWG_0723	CDCO157_0932	CE10_0894	E2348C_0867	EC042_0962	EC55989_0915	ECABU_c09110	ECB_00875	ECDH10B_0940	ECD_00875	ECED1_0837	ECH74115_1031	ECIAI1_0910	ECIAI39_0851	ECNA114_0812	ECO103_0914	ECO111_0939	ECO26_0997	ECO55CA74_05385	ECOK1_0872	ECP_0885	ECS88_0891	ECSE_0928	ECSF_0795	ECSP_0975	ECUMN_1065	ECs0956	EFER_1013	EKO11_2966	ETEC_0937	EcDH1_2772	EcE24377A_0943	EcHS_A0974	EcSMS35_0899	EcolC_2726	G2583_1107	LF82_1236	NRG857_03930	PCN033_0902	PCN061_0898	SBO_0803	SDY_2393	SF0825	SFV_0858	SSON_0856
COG2502	Amino acid transport and metabolism	aspartate-ammonia ligase	APECO1_2719	APECO78_22610	BWG_3435	CDCO157_4422	CE10_4389	E2348C_4054	EC042_4131	EC55989_4219	ECABU_c42290	ECB_03628	ECDH10B_3932	ECD_03628	ECED1_4434	ECH74115_5180	ECIAI1_3928	ECIAI39_4348	ECNA114_3893	ECO103_4414	ECO111_4578	ECO26_4834	ECO55CA74_21810	ECOK1_4193	ECP_3943	ECS88_4166	ECSE_4034	ECSF_3592	ECSP_4794	ECUMN_4274	ECs4686	EFER_4043	EKO11_4601	ETEC_4035	EcDH1_4223	EcE24377A_4260	EcHS_A3960	EcSMS35_4112	EcolC_4250	G2583_4540	LF82_0165	NRG857_18645	PCN033_4122	PCN061_3885	SBO_3743	SDY_4004	SF3824	SFV_3770	SSON_3875
COG0437	Energy production and conversion	hydrogenase 2 4Fe-4S ferredoxin-type component	APECO1_3426	APECO78_18770	BWG_2714	CDCO157_3624	CE10_3529	E2348C_3283	EC042_3286	EC55989_3413	ECABU_c34020	ECB_02872	ECDH10B_3173	ECD_02872	ECED1_3646	ECH74115_4308	ECIAI1_3145	ECIAI39_3492	ECNA114_3079	ECO103_3681	ECO111_3826	ECO26_4104	ECO55CA74_17735	ECOK1_3415	ECP_3082	ECS88_3378	ECSE_3281	ECSF_2827	ECSP_3975	ECUMN_3480	ECs3881	EFER_2939	EKO11_0717	ETEC_3270	EcDH1_0700	EcE24377A_3465	EcHS_A3176	EcSMS35_3282	EcolC_0697	G2583_3722	LF82_1055	NRG857_14870	PCN033_3322	PCN061_3046	SBO_2867	SDY_3077	SF3043	SFV_3049	SSON_3141
COG0444	Amino acid transport and metabolism / Inorganic ion transport and metabolism	dipeptide transport ATP-binding protein DppD	APECO1_2907	APECO78_21515	BWG_3230	CDCO157_4159	CE10_4092	E2348C_3789	EC042_3847	EC55989_3992	ECABU_c39830	ECB_03392	ECDH10B_3720	ECD_03392	ECED1_4220	ECH74115_4909	ECIAI1_3699	ECIAI39_4050	ECNA114_3692	ECO103_4273	ECO111_4357	ECO26_4635	ECO55CA74_20480	ECOK1_3987	ECP_3642	ECS88_3961	ECSE_3814	ECSF_3375	ECSP_4532	ECUMN_4051	ECs4421	EFER_3538	EKO11_0192	ETEC_3786	EcDH1_0171	EcE24377A_4033	EcHS_A3740	EcSMS35_3860	EcolC_0174	G2583_4278	LF82_0518	NRG857_17600	PCN033_3883	PCN061_3644	SBO_3540	SDY_4564	SF3576	SFV_3546	SSON_3849
COG0354	General function prediction only	tRNA-modifying protein	APECO1_3629	APECO78_18205	BWG_2623	CDCO157_3523	CE10_3337	E2348C_3151	EC042_3110	EC55989_3184	ECABU_c31800	ECB_02730	ECDH10B_3072	ECD_02730	ECED1_3357	ECH74115_4190	ECIAI1_3017	ECIAI39_3314	ECNA114_2941	ECO103_3473	ECO111_3636	ECO26_3987	ECO55CA74_16935	ECOK1_3285	ECP_2892	ECS88_3178	ECSE_3161	ECSF_2693	ECSP_3866	ECUMN_3240	ECs3770	EFER_2834	EKO11_0833	ETEC_3091	EcDH1_0794	EcE24377A_3225	EcHS_A3057	EcSMS35_3031	EcolC_0811	G2583_3551	LF82_3181	NRG857_14230	PCN033_3146	PCN061_2928	SBO_3094	SDY_3184	SF2884	SFV_2946	SSON_3051
-	-	conserved hypothetical protein; putative inner membrane protein	APECO1_32482	APECO78_19760	BWG_2886	CDCO157_3804	CE10_3714	E2348C_3463	EC042_3475	EC55989_3602	ECABU_c35970	ECB_03049	ECDH10B_3358	ECD_03049	ECED1_3842	ECH74115_4506	ECIAI1_3332	ECIAI39_3679	ECNA114_3263	ECO103_3931	ECO111_4009	ECO26_4288	ECO55CA74_18650	ECOK1_3605	ECP_3271	ECS88_3566	ECSE_3468	ECSF_3016	ECSP_4159	ECUMN_3664	ECs4063	EFER_3161	EKO11_0534	ETEC_3449	EcDH1_0523	EcE24377A_3669	EcHS_A3377	EcSMS35_3480	EcolC_0516	G2583_3909	LF82_3243	NRG857_15790	PCN033_3511	PCN061_3272	SBO_3198	SDY_3365	SF3224	SFV_3214	SSON_3332
COG0276	Coenzyme metabolism	ferrochelatase	APECO1_1540	APECO78_05895	BWG_0356	CDCO157_0516	CE10_0447	E2348C_0410	EC042_0513	EC55989_0488	ECABU_c05580	ECB_00426	ECDH10B_0431	ECD_00426	ECED1_0498	ECH74115_0568	ECIAI1_0478	ECIAI39_0196	ECNA114_0454	ECO103_0451	ECO111_0510	ECO26_0510	ECO55CA74_02865	ECOK1_0458	ECP_0536	ECS88_0472	ECSE_0500	ECSF_0435	ECSP_0542	ECUMN_0514	ECs0528	EFER_0525	EKO11_3372	ETEC_0527	EcDH1_3135	EcE24377A_0515	EcHS_A0552	EcSMS35_0520	EcolC_3141	G2583_0587	LF82_0982	NRG857_02250	PCN033_0533	PCN061_0529	SBO_0375	SDY_0444	SF0420	SFV_0448	SSON_0462
COG3026	Signal transduction mechanisms	anti-sigma factor	APECO1_3960	APECO78_16590	BWG_2335	CDCO157_3205	CE10_3004	E2348C_2848	EC042_2775	EC55989_2860	ECABU_c28730	ECB_02465	ECDH10B_2739	ECD_02465	ECED1_3001	ECH74115_3808	ECIAI1_2684	ECIAI39_2776	ECNA114_2644	ECO103_3149	ECO111_3297	ECO26_3618	ECO55CA74_15350	ECOK1_2915	ECP_2573	ECS88_2745	ECSE_2859	ECSF_2410	ECSP_3517	ECUMN_2893	ECs3437	EFER_0503	EKO11_1162	ETEC_2784	EcDH1_1097	EcE24377A_2857	EcHS_A2726	EcSMS35_2724	EcolC_1106	G2583_3153	LF82_2017	NRG857_12765	PCN033_2786	PCN061_2655	SBO_2599	SDY_2812	SF2633	SFV_2634	SSON_2695
COG0223	Translation ribosomal structure and biogenesis	hypothetical protein	APECO1_3159	APECO78_20225	BWG_2978	CDCO157_3891	CE10_3823	E2348C_3550	EC042_3564	EC55989_3704	ECABU_c37050	ECB_03138	ECDH10B_3462	ECD_03138	ECED1_3951	ECH74115_4610	ECIAI1_3437	ECIAI39_3782	ECNA114_3362	ECO103_4019	ECO111_4108	ECO26_4389	ECO55CA74_19105	ECOK1_3707	ECP_3375	ECS88_3675	ECSE_3562	ECSF_3112	ECSP_4258	ECUMN_3761	ECs4153	EFER_3271	EKO11_0444	ETEC_3539	EcDH1_0426	EcE24377A_3770	EcHS_A3481	EcSMS35_3583	EcolC_0426	G2583_4006	LF82_0718	NRG857_16285	PCN033_3605	PCN061_3366	SBO_3281	SDY_3464	SF3319	SFV_3307	SSON_3428
COG0130	Translation ribosomal structure and biogenesis	tRNA pseudouridine synthase	APECO1_3264	APECO78_19675	BWG_2870	CDCO157_3788	CE10_3696	E2348C_3447	EC042_3457	EC55989_3586	ECABU_c35780	ECB_03033	ECDH10B_3340	ECD_03033	ECED1_3826	ECH74115_4487	ECIAI1_3316	ECIAI39_3663	ECNA114_3247	ECO103_3915	ECO111_3990	ECO26_4272	ECO55CA74_18565	ECOK1_3587	ECP_3254	ECS88_3550	ECSE_3452	ECSF_3000	ECSP_4141	ECUMN_3648	ECs4047	EFER_3145	EKO11_0550	ETEC_3433	EcDH1_0539	EcE24377A_3650	EcHS_A3358	EcSMS35_3462	EcolC_0532	G2583_3891	LF82_2319	NRG857_15710	PCN033_3495	PCN061_3256	SBO_3216	SDY_3345	SF3207	SFV_3196	SSON_3312
COG0540	Nucleotide transport and metabolism	aspartate carbamoyltransferase, catalytic subunit	APECO1_2147	APECO78_02195	BWG_3953	CDCO157_4908	CE10_4992	E2348C_4571	EC042_4723	EC55989_4805	ECABU_c48120	ECB_04113	ECDH10B_4440	ECD_04113	ECED1_5100	ECH74115_5767	ECIAI1_4477	ECIAI39_4720	ECNA114_4468	ECO103_5042	ECO111_5130	ECO26_5416	ECO55CA74_24335	ECOK1_4762	ECP_4495	ECS88_4835	ECSE_4552	ECSF_4134	ECSP_5347	ECUMN_4778	ECs5222	EFER_4327	EKO11_4066	ETEC_4593	EcDH1_3749	EcE24377A_4818	EcHS_A4501	EcSMS35_4726	EcolC_3766	G2583_5075	LF82_1791	NRG857_21595	PCN033_4705	PCN061_4397	SBO_4201	SDY_4264	SF4245	SFV_4247	SSON_4426
COG0451	Cell envelope biogenesis outer membrane / Carbohydrate transport and metabolism	ADP-L-glycero-D-mannoheptose-6-epimerase, NAD(P)-binding	APECO1_2837	APECO78_21935	BWG_3310	CDCO157_4234	CE10_4178	E2348C_3867	EC042_3929	EC55989_4086	ECABU_c40600	ECB_03476	ECDH10B_3801	ECD_03476	ECED1_4305	ECH74115_4992	ECIAI1_3791	ECIAI39_4139	ECNA114_3772	ECO103_4560	ECO111_4444	ECO26_4978	ECO55CA74_20895	ECOK1_4062	ECP_3719	ECS88_4035	ECSE_3902	ECSF_3454	ECSP_4616	ECUMN_4136	ECs4497	EFER_3908	EKO11_0102	ETEC_3862	EcDH1_0086	EcE24377A_4122	EcHS_A3830	EcSMS35_3956	EcolC_0090	G2583_4358	LF82_1848	NRG857_18000	PCN033_3976	PCN061_3737	SBO_3624	SDY_4051	SF3659	SFV_3909	SSON_3786
COG3058	Posttranslational modification protein turnover chaperones	protein AraJ	APECO1_2574	APECO78_00205	BWG_3561	CDCO157_4556	CE10_4556	E2348C_4194	EC042_4265	EC55989_4368	ECABU_c43960	ECB_03776	ECDH10B_4081	ECD_03776	ECED1_4594	ECH74115_5341	ECIAI1_4095	ECIAI39_3108	ECNA114_3991	ECO103_4636	ECO111_4714	ECO26_4695	ECO55CA74_22485	ECOK1_4359	ECP_4103	ECS88_4339	ECSE_4177	ECSF_3748	ECSP_4949	ECUMN_4421	ECs4817	EFER_3886	EKO11_4466	ETEC_4161	EcDH1_4093	EcE24377A_4420	EcHS_A4119	EcSMS35_4277	EcolC_4127	G2583_4695	LF82_0628	NRG857_19425	PCN033_4263	PCN061_4030	SBO_3905	SDY_3852	SF3967	SFV_3604	SSON_4060
COG0115	Amino acid transport and metabolism / Coenzyme metabolism	branched-chain amino-acid aminotransferase	APECO1_2701	APECO78_22695	BWG_3455	CDCO157_4440	CE10_4414	E2348C_4072	EC042_4148	EC55989_4242	ECABU_c42520	ECB_03648	ECDH10B_3959	ECD_03648	ECED1_4456	ECH74115_5204	ECIAI1_3957	ECIAI39_3016	ECNA114_3910	ECO103_4394	ECO111_4596	ECO26_4816	ECO55CA74_21895	ECOK1_4217	ECP_3963	ECS88_4193	ECSE_4053	ECSF_3611	ECSP_4819	ECUMN_4296	ECs4704	EFER_3732	EKO11_4586	ETEC_4053	EcDH1_4206	EcE24377A_4281	EcHS_A3987	EcSMS35_4136	EcolC_4232	G2583_4564	LF82_1105	NRG857_18730	PCN033_4141	PCN061_3904	SBO_3781	SDY_3978	SF3845	SFV_3732	SSON_3941
COG0010	Amino acid transport and metabolism	agmatinase	APECO1_3592	APECO78_18420	BWG_2659	CDCO157_3563	CE10_3379	E2348C_3189	EC042_3146	EC55989_3229	ECABU_c32230	ECB_02767	ECDH10B_3112	ECD_02767	ECED1_3399	ECH74115_4239	ECIAI1_3069	ECIAI39_3356	ECNA114_2983	ECO103_3517	ECO111_3684	ECO26_4035	ECO55CA74_17140	ECOK1_3325	ECP_2931	ECS88_3219	ECSE_3205	ECSF_2735	ECSP_3907	ECUMN_3288	ECs3812	EFER_2871	EKO11_0790	ETEC_3129	EcDH1_0757	EcE24377A_3279	EcHS_A3095	EcSMS35_3079	EcolC_0774	G2583_3595	LF82_2158	NRG857_14430	PCN033_3197	PCN061_2967	SBO_3052	SDY_3139	SF2927	SFV_2989	SSON_3091
COG0777	Lipid metabolism	acetyl-coenzyme A carboxylase carboxyl transferase subunit beta	APECO1_4248	APECO78_15400	BWG_2090	CDCO157_2964	CE10_2701	E2348C_2456	EC042_2557	EC55989_2560	ECABU_c26490	ECB_02241	ECDH10B_2478	ECD_02241	ECED1_2780	ECH74115_3456	ECIAI1_2393	ECIAI39_2465	ECNA114_2406	ECO103_2780	ECO111_3064	ECO26_3304	ECO55CA74_14140	ECOK1_2549	ECP_2355	ECS88_2463	ECSE_2625	ECSF_2193	ECSP_3191	ECUMN_2656	ECs3200	EFER_0847	EKO11_1449	ETEC_2452	EcDH1_1340	EcE24377A_2610	EcHS_A2467	EcSMS35_2472	EcolC_1336	G2583_2853	LF82_0011	NRG857_11730	PCN033_2501	PCN061_2415	SBO_2353	SDY_2515	SF2392	SFV_2385	SSON_2374
COG0175	Amino acid transport and metabolism / Coenzyme metabolism	sulfate adenylyltransferase, subunit 2	APECO1_3772	APECO78_17350	BWG_2488	CDCO157_3366	CE10_3177	E2348C_3022	EC042_2946	EC55989_3025	ECABU_c30270	ECB_02602	ECDH10B_2920	ECD_02602	ECED1_3208	ECH74115_4004	ECIAI1_2854	ECIAI39_2941	ECNA114_2791	ECO103_3294	ECO111_3476	ECO26_3821	ECO55CA74_16190	ECOK1_3131	ECP_2734	ECS88_3023	ECSE_3004	ECSF_2548	ECSP_3700	ECUMN_3076	ECs3606	EFER_0315	EKO11_1017	ETEC_2943	EcDH1_0936	EcE24377A_3053	EcHS_A2890	EcSMS35_2878	EcolC_0960	G2583_3400	LF82_0412	NRG857_13490	PCN033_2982	PCN061_2808	SBO_2768	SDY_2951	SF2775	SFV_2746	SSON_2900
COG1159	General function prediction only	membrane-associated, 16S rRNA-binding GTPase	APECO1_3965	APECO78_16565	BWG_2330	CDCO157_3200	CE10_2999	E2348C_2843	EC042_2770	EC55989_2854	ECABU_c28680	ECB_02460	ECDH10B_2734	ECD_02460	ECED1_2995	ECH74115_3802	ECIAI1_2677	ECIAI39_2771	ECNA114_2639	ECO103_3144	ECO111_3292	ECO26_3613	ECO55CA74_15325	ECOK1_2910	ECP_2568	ECS88_2739	ECSE_2854	ECSF_2405	ECSP_3511	ECUMN_2887	ECs3432	EFER_0508	EKO11_1167	ETEC_2779	EcDH1_1102	EcE24377A_2852	EcHS_A2721	EcSMS35_2719	EcolC_1111	G2583_3147	LF82_0576	NRG857_12740	PCN033_2781	PCN061_2650	SBO_2594	SDY_2807	SF2628	SFV_2629	SSON_2690
COG0437	Energy production and conversion	formate dehydrogenase-O, Fe-S subunit	APECO1_2572	APECO78_00215	BWG_3563	CDCO157_4558	CE10_4558	E2348C_4196	EC042_4267	EC55989_4370	ECABU_c43980	ECB_03778	ECDH10B_4083	ECD_03778	ECED1_4596	ECH74115_5343	ECIAI1_4097	ECIAI39_3106	ECNA114_3993	ECO103_4634	ECO111_4716	ECO26_4693	ECO55CA74_22495	ECOK1_4361	ECP_4105	ECS88_4341	ECSE_4179	ECSF_3750	ECSP_4951	ECUMN_4423	ECs4819	EFER_3884	EKO11_4464	ETEC_4163	EcDH1_4091	EcE24377A_4422	EcHS_A4121	EcSMS35_4279	EcolC_4125	G2583_4697	LF82_0634	NRG857_19435	PCN033_4265	PCN061_4032	SBO_3907	SDY_3850	SF3969	SFV_3602	SSON_4062
COG0142	Coenzyme metabolism	geranyltranstransferase	APECO1_1589	APECO78_05615	BWG_0303	CDCO157_0463	CE10_0388	E2348C_0356	EC042_0459	EC55989_0431	ECABU_c04990	ECB_00369	ECDH10B_0377	ECD_00369	ECED1_0444	ECH74115_0504	ECIAI1_0421	ECIAI39_0255	ECNA114_0398	ECO103_0395	ECO111_0451	ECO26_0453	ECO55CA74_02590	ECOK1_0401	ECP_0480	ECS88_0416	ECSE_0443	ECSF_0381	ECSP_0489	ECUMN_0460	ECs0475	EFER_2604	EKO11_3428	ETEC_0474	EcDH1_3188	EcE24377A_0452	EcHS_A0492	EcSMS35_0457	EcolC_3212	G2583_0533	LF82_1125	NRG857_01980	PCN033_0476	PCN061_0471	SBO_0315	SDY_0309	SF0358	SFV_0386	SSON_0398
COG4973	DNA replication recombination and repair	site-specific tyrosine recombinase	APECO1_2665	APECO78_22890	BWG_3490	CDCO157_4479	CE10_4459	E2348C_4111	EC042_4191	EC55989_4285	ECABU_c42930	ECB_03687	ECDH10B_4003	ECD_03687	ECED1_4496	ECH74115_5250	ECIAI1_4002	ECIAI39_2976	ECNA114_3948	ECO103_4353	ECO111_4637	ECO26_4775	ECO55CA74_22090	ECOK1_4260	ECP_4005	ECS88_4237	ECSE_4098	ECSF_3650	ECSP_4863	ECUMN_4336	ECs4741	EFER_3691	EKO11_4547	ETEC_4090	EcDH1_4168	EcE24377A_4330	EcHS_A4036	EcSMS35_4177	EcolC_4196	G2583_4608	LF82_2447	NRG857_18915	PCN033_4177	PCN061_3947	SBO_3822	SDY_3934	SF3889	SFV_3688	SSON_3984
COG0329	Amino acid transport and metabolism / Cell envelope biogenesis outer membrane	N-acetylneuraminate lyase	APECO1_3218	APECO78_19940	BWG_2926	CDCO157_3839	CE10_3750	E2348C_3497	EC042_3509	EC55989_3638	ECABU_c36330	ECB_03085	ECDH10B_3402	ECD_03085	ECED1_3876	ECH74115_4542	ECIAI1_3367	ECIAI39_3714	ECNA114_3298	ECO103_3966	ECO111_4045	ECO26_4324	ECO55CA74_18825	ECOK1_3639	ECP_3308	ECS88_3602	ECSE_3504	ECSF_3050	ECSP_4194	ECUMN_3699	ECs4098	EFER_3196	EKO11_0499	ETEC_3486	EcDH1_0481	EcE24377A_3707	EcHS_A3413	EcSMS35_3520	EcolC_0481	G2583_3945	LF82_1446	NRG857_15965	PCN033_3546	PCN061_3308	SBO_3164	SDY_3400	SF3261	SFV_3250	SSON_3366
COG0685	Amino acid transport and metabolism	insertion element	APECO1_2525	APECO78_00495	BWG_3610	CDCO157_4611	CE10_4616	E2348C_4250	EC042_4317	EC55989_4424	ECABU_c44530	ECB_03827	ECDH10B_4130	ECD_03827	ECED1_4647	ECH74115_5402	ECIAI1_4150	ECIAI39_3047	ECNA114_4082	ECO103_4698	ECO111_4767	ECO26_4643	ECO55CA74_22795	ECOK1_4414	ECP_4155	ECS88_4397	ECSE_4235	ECSF_3803	ECSP_5011	ECUMN_4473	ECs4870	EFER_3821	EKO11_4370	ETEC_4210	EcDH1_4044	EcE24377A_4481	EcHS_A4175	EcSMS35_4389	EcolC_4074	G2583_4753	LF82_1321	NRG857_19695	PCN033_4364	PCN061_4082	SBO_3961	SDY_3776	SF4019	SFV_4011	SSON_4115
COG1209	Cell envelope biogenesis outer membrane	glucose-1-phosphate thymidylyltransferase	APECO1_2686	APECO78_22790	BWG_3471	CDCO157_4459	CE10_4432	E2348C_4090	EC042_4166	EC55989_4261	ECABU_c42680	ECB_03667	ECDH10B_3978	ECD_03667	ECED1_4474	ECH74115_5222	ECIAI1_3976	ECIAI39_2998	ECNA114_3927	ECO103_4375	ECO111_4615	ECO26_4797	ECO55CA74_21990	ECOK1_4235	ECP_3980	ECS88_4211	ECSE_4072	ECSF_3629	ECSP_4837	ECUMN_4314	ECs4722	EFER_3715	EKO11_4567	ETEC_4071	EcDH1_4187	EcE24377A_4300	EcHS_A4006	EcSMS35_4153	EcolC_4214	G2583_4583	LF82_1861	NRG857_18820	PCN033_4158	PCN061_3922	SBO_3800	SDY_3959	SF3863	SFV_3715	SSON_3961
COG4535	Inorganic ion transport and metabolism	putative protein involved in divalent ion export	APECO1_1405	APECO78_06880	BWG_0529	CDCO157_0681	CE10_0648	E2348C_0551	EC042_0693	EC55989_0653	ECABU_c07060	ECB_00626	ECDH10B_0727	ECD_00626	ECED1_0649	ECH74115_0751	ECIAI1_0642	ECIAI39_0625	ECNA114_0597	ECO103_0665	ECO111_0688	ECO26_0733	ECO55CA74_04030	ECOK1_0662	ECP_0681	ECS88_0693	ECSE_0729	ECSF_0596	ECSP_0709	ECUMN_0751	ECs0696	EFER_2444	EKO11_3208	ETEC_0686	EcDH1_2968	EcE24377A_0687	EcHS_A0705	EcSMS35_0680	EcolC_2987	G2583_0821	LF82_2599	NRG857_02970	PCN033_0690	PCN061_0683	SBO_0522	SDY_0594	SF0624	SFV_0669	SSON_0612
COG0378	Posttranslational modification protein turnover chaperones / Transcription	GTP hydrolase involved in nickel liganding into hydrogenases	APECO1_3798	APECO78_17220	BWG_2463	CDCO157_3343	CE10_3152	E2348C_2992	EC042_2921	EC55989_2994	ECABU_c29980	ECB_02577	ECDH10B_2895	ECD_02577	ECED1_3179	ECH74115_3979	ECIAI1_2822	ECIAI39_2916	ECNA114_2761	ECO103_3265	ECO111_3447	ECO26_3792	ECO55CA74_16070	ECOK1_3101	ECP_2690	ECS88_2992	ECSE_2975	ECSF_2520	ECSP_3676	ECUMN_3050	ECs3583	EFER_0350	EKO11_1047	ETEC_2918	EcDH1_0962	EcE24377A_3015	EcHS_A2864	EcSMS35_2852	EcolC_0985	G2583_3376	LF82_1075	NRG857_13350	PCN033_2951	PCN061_2782	SBO_2793	SDY_2924	SF2744	SFV_2776	SSON_2874
COG0074	Energy production and conversion	succinyl-CoA synthetase, NAD(P)-binding, alpha subunit	APECO1_1350	APECO78_07170	BWG_0587	CDCO157_0734	CE10_0716	E2348C_0608	EC042_0746	EC55989_0712	ECABU_c07740	ECB_00688	ECDH10B_0795	ECD_00688	ECED1_0698	ECH74115_0821	ECIAI1_0702	ECIAI39_0686	ECNA114_0664	ECO103_0722	ECO111_0745	ECO26_0789	ECO55CA74_04300	ECOK1_0728	ECP_0740	ECS88_0754	ECSE_0788	ECSF_0661	ECSP_0771	ECUMN_0806	ECs0754	EFER_2384	EKO11_3151	ETEC_0739	EcDH1_2907	EcE24377A_0755	EcHS_A0776	EcSMS35_0741	EcolC_2927	G2583_0884	LF82_2198	NRG857_03245	PCN033_0745	PCN061_0751	SBO_0587	SDY_0667	SF0568	SFV_0607	SSON_0680
COG0421	Amino acid transport and metabolism	spermidine synthase	APECO1_1864	APECO78_04045	BWG_0114	CDCO157_0123	CE10_0121	E2348C_0124	EC042_0120	EC55989_0114	ECABU_c01340	ECB_00120	ECDH10B_0101	ECD_00120	ECED1_0125	ECH74115_0128	ECIAI1_0119	ECIAI39_0121	ECNA114_0113	ECO103_0121	ECO111_0122	ECO26_0123	ECO55CA74_00595	ECOK1_0123	ECP_0128	ECS88_0130	ECSE_0121	ECSF_0134	ECSP_0122	ECUMN_0118	ECs0125	EFER_0142	EKO11_3795	ETEC_0117	EcDH1_3481	EcE24377A_0123	EcHS_A0125	EcSMS35_0131	EcolC_3538	G2583_0125	LF82_2161	NRG857_00630	PCN033_0127	PCN061_0119	SBO_0110	SDY_0028	SF0118	SFV_0112	SSON_0129
COG0348	Energy production and conversion	periplasmic nitrate reductase, NapH	APECO1_4355	APECO78_14850	BWG_1977	CDCO157_2856	CE10_2577	E2348C_2348	EC042_2445	EC55989_2457	ECABU_c25380	ECB_02131	ECDH10B_2361	ECD_02131	ECED1_2669	ECH74115_3341	ECIAI1_2286	ECIAI39_2342	ECNA114_2296	ECO103_2679	ECO111_2940	ECO26_3130	ECO55CA74_13575	ECOK1_2438	ECP_2245	ECS88_2351	ECSE_2472	ECSF_2085	ECSP_3083	ECUMN_2539	ECs3093	EFER_2294	EKO11_1552	ETEC_2338	EcDH1_1455	EcE24377A_2503	EcHS_A2342	EcSMS35_2352	EcolC_1446	G2583_2745	LF82_1458	NRG857_11185	PCN033_2387	PCN061_2294	SBO_2103	SDY_0874	SF2288	SFV_2280	SSON_2262
COG0447	Coenzyme metabolism	naphthoate synthase	APECO1_4299	APECO78_15135	BWG_2036	CDCO157_2914	CE10_2646	E2348C_2407	EC042_2506	EC55989_2510	ECABU_c25980	ECB_02189	ECDH10B_2423	ECD_02189	ECED1_2730	ECH74115_3404	ECIAI1_2340	ECIAI39_2410	ECNA114_2356	ECO103_2729	ECO111_3013	ECO26_3253	ECO55CA74_13875	ECOK1_2499	ECP_2306	ECS88_2413	ECSE_2522	ECSF_2143	ECSP_3140	ECUMN_2605	ECs3150	EFER_0906	EKO11_1501	ETEC_2397	EcDH1_1395	EcE24377A_2558	EcHS_A2408	EcSMS35_2417	EcolC_1386	G2583_2803	LF82_1311	NRG857_11475	PCN033_2447	PCN061_2358	SBO_2299	SDY_2458	SF2341	SFV_2333	SSON_2323
COG0648	DNA replication recombination and repair	endonuclease IV with intrinsic 3'-5' exonuclease activity	APECO1_4393	APECO78_14515	BWG_1941	CDCO157_2814	CE10_2531	E2348C_2305	EC042_2392	EC55989_2412	ECABU_c24900	ECB_02088	ECDH10B_2316	ECD_02088	ECED1_2608	ECH74115_3295	ECIAI1_2239	ECIAI39_2299	ECNA114_2250	ECO103_2634	ECO111_2876	ECO26_3071	ECO55CA74_13360	ECOK1_2391	ECP_2199	ECS88_2308	ECSE_2427	ECSF_2041	ECSP_3037	ECUMN_2495	ECs3051	EFER_2244	EKO11_1595	ETEC_2294	EcDH1_1499	EcE24377A_2456	EcHS_A2295	EcSMS35_2306	EcolC_1489	G2583_2702	LF82_1479	NRG857_10965	PCN033_2340	PCN061_2247	SBO_2168	SDY_2107	SF2244	SFV_2234	SSON_2215
COG0568	Transcription	RNA polymerase, sigma 32 (sigma H) factor	APECO1_2992	APECO78_21095	BWG_3152	CDCO157_4047	CE10_3985	E2348C_3701	EC042_3722	EC55989_3869	ECABU_c38910	ECB_03310	ECDH10B_3635	ECD_03310	ECED1_4134	ECH74115_4781	ECIAI1_3607	ECIAI39_3942	ECNA114_3570	ECO103_4181	ECO111_4269	ECO26_4548	ECO55CA74_19900	ECOK1_3890	ECP_3554	ECS88_3864	ECSE_3729	ECSF_3280	ECSP_4417	ECUMN_3923	ECs4310	EFER_3434	EKO11_0280	ETEC_3707	EcDH1_0254	EcE24377A_3943	EcHS_A3660	EcSMS35_3744	EcolC_0255	G2583_4164	LF82_1963	NRG857_17160	PCN033_3760	PCN061_3549	SBO_3458	SDY_3612	SF3479	SFV_3464	SSON_3699
COG1947	Lipid metabolism	conserved hypothetical protein	APECO1_324	APECO78_09915	BWG_1033	CDCO157_1641	CE10_1384	E2348C_1331	EC042_1265	EC55989_1304	ECABU_c14790	ECB_01183	ECDH10B_1261	ECD_01183	ECED1_1356	ECH74115_1689	ECIAI1_1229	ECIAI39_1544	ECNA114_1373	ECO103_1310	ECO111_1537	ECO26_1721	ECO55CA74_07210	ECOK1_1361	ECP_1256	ECS88_1276	ECSE_1258	ECSF_1184	ECSP_1598	ECUMN_1505	ECs1713	EFER_1753	EKO11_2646	ETEC_1312	EcDH1_2439	EcE24377A_1356	EcHS_A1313	EcSMS35_1934	EcolC_2418	G2583_1479	LF82_1128	NRG857_06185	PCN033_1291	PCN061_1228	SBO_1859	SDY_1257	SF1211	SFV_1222	SSON_1970
COG0788	Nucleotide transport and metabolism	formyltetrahydrofolate hydrolase	APECO1_346	APECO78_10030	BWG_1058	CDCO157_1663	CE10_1409	E2348C_1359	EC042_1288	EC55989_1327	ECABU_c15130	ECB_01208	ECDH10B_1292	ECD_01208	ECED1_1383	ECH74115_1717	ECIAI1_1252	ECIAI39_1567	ECNA114_1402	ECO103_1334	ECO111_1560	ECO26_1744	ECO55CA74_07325	ECOK1_1386	ECP_1279	ECS88_1300	ECSE_1282	ECSF_1213	ECSP_1624	ECUMN_1529	ECs1734	EFER_1723	EKO11_2620	ETEC_1336	EcDH1_2417	EcE24377A_1381	EcHS_A1340	EcSMS35_1909	EcolC_2395	G2583_1506	LF82_1786	NRG857_06330	PCN033_1318	PCN061_1253	SBO_1837	SDY_1284	SF1232	SFV_1245	SSON_1947
-	-	transcriptional regulator HdfR	APECO1_2706	APECO78_22670	BWG_3450	CDCO157_4434	CE10_4408	E2348C_4066	EC042_4143	EC55989_4237	ECABU_c42470	ECB_03642	ECDH10B_3951	ECD_03642	ECED1_4451	ECH74115_5199	ECIAI1_3951	ECIAI39_3021	ECNA114_3905	ECO103_4400	ECO111_4590	ECO26_4822	ECO55CA74_21870	ECOK1_4211	ECP_3959	ECS88_4187	ECSE_4046	ECSF_3604	ECSP_4813	ECUMN_4291	ECs4698	EFER_3738	EKO11_4591	ETEC_4047	EcDH1_4211	EcE24377A_4276	EcHS_A3981	EcSMS35_4131	EcolC_4238	G2583_4558	LF82_0972	NRG857_18705	PCN033_4136	PCN061_3899	SBO_3775	SDY_3985	SF3839	SFV_3737	SSON_3932
COG0555	Posttranslational modification protein turnover chaperones	sulfate/thiosulfate transporter subunit ; membrane component of ABC superfamily	APECO1_4122	APECO78_15850	BWG_2186	CDCO157_3060	CE10_2807	E2348C_2609	EC042_2633	EC55989_2713	ECABU_c27440	ECB_02324	ECDH10B_2589	ECD_02324	ECED1_2867	ECH74115_3654	ECIAI1_2481	ECIAI39_2569	ECNA114_2500	ECO103_2942	ECO111_3153	ECO26_3476	ECO55CA74_14625	ECOK1_2740	ECP_2447	ECS88_2613	ECSE_2714	ECSF_2287	ECSP_3371	ECUMN_2745	ECs3295	EFER_0749	EKO11_1305	ETEC_2537	EcDH1_1237	EcE24377A_2710	EcHS_A2560	EcSMS35_2579	EcolC_1255	G2583_2955	LF82_0425	NRG857_12150	PCN033_2591	PCN061_2506	SBO_2449	SDY_2620	SF2478	SFV_2477	SSON_2513
-	-	putative epimerase, with NAD(P)-binding Rossmann-fold domain	APECO1_1113	APECO78_13815	BWG_1806	CDCO157_2600	CE10_2333	E2348C_2156	EC042_2259	EC55989_2275	ECABU_c23440	ECB_01919	ECDH10B_2163	ECD_01919	ECED1_2367	ECH74115_2950	ECIAI1_2086	ECIAI39_1000	ECNA114_0890	ECO103_2494	ECO111_2739	ECO26_2926	ECO55CA74_12195	ECOK1_2245	ECP_2059	ECS88_2115	ECSE_2289	ECSF_1905	ECSP_2767	ECUMN_2360	ECs2818	EFER_2099	EKO11_1778	ETEC_2159	EcDH1_1641	EcE24377A_2307	EcHS_A2154	EcSMS35_1043	EcolC_1624	G2583_2536	LF82_2971	NRG857_10280	PCN033_2183	PCN061_2104	SBO_0842	SDY_2223	SF2075	SFV_2075	SSON_2086
COG3770	Cell envelope biogenesis outer membrane	murein DD-endopeptidase	APECO1_4236	APECO78_15460	BWG_2102	CDCO157_2977	CE10_2713	E2348C_2468	EC042_2569	EC55989_2572	ECABU_c26610	ECB_02253	ECDH10B_2490	ECD_02253	ECED1_2792	ECH74115_3469	ECIAI1_2405	ECIAI39_2477	ECNA114_2419	ECO103_2793	ECO111_3076	ECO26_3316	ECO55CA74_14200	ECOK1_2610	ECP_2367	ECS88_2476	ECSE_2637	ECSF_2205	ECSP_3203	ECUMN_2668	ECs3212	EFER_0835	EKO11_1437	ETEC_2464	EcDH1_1328	EcE24377A_2623	EcHS_A2480	EcSMS35_2485	EcolC_1324	G2583_2865	LF82_1316	NRG857_11790	PCN033_2514	PCN061_2428	SBO_2365	SDY_2527	SF2404	SFV_2397	SSON_2386
COG0169	Amino acid transport and metabolism	shikimate dehydrogenase	APECO1_3165	APECO78_20195	BWG_2972	CDCO157_3885	CE10_3817	E2348C_3544	EC042_3558	EC55989_3698	ECABU_c36990	ECB_03132	ECDH10B_3456	ECD_03132	ECED1_3945	ECH74115_4604	ECIAI1_3431	ECIAI39_3775	ECNA114_3356	ECO103_4013	ECO111_4101	ECO26_4383	ECO55CA74_19075	ECOK1_3701	ECP_3369	ECS88_3669	ECSE_3556	ECSF_3106	ECSP_4252	ECUMN_3755	ECs4147	EFER_3265	EKO11_0450	ETEC_3533	EcDH1_0432	EcE24377A_3764	EcHS_A3475	EcSMS35_3577	EcolC_0432	G2583_4000	LF82_0144	NRG857_16255	PCN033_3599	PCN061_3360	SBO_3275	SDY_3458	SF3313	SFV_3302	SSON_3422
COG0101	Translation ribosomal structure and biogenesis	pseudouridylate synthase I	APECO1_4246	APECO78_15410	BWG_2092	CDCO157_2966	CE10_2703	E2348C_2458	EC042_2559	EC55989_2562	ECABU_c26510	ECB_02243	ECDH10B_2480	ECD_02243	ECED1_2782	ECH74115_3458	ECIAI1_2395	ECIAI39_2467	ECNA114_2408	ECO103_2782	ECO111_3066	ECO26_3306	ECO55CA74_14150	ECOK1_2551	ECP_2357	ECS88_2466	ECSE_2627	ECSF_2195	ECSP_3193	ECUMN_2658	ECs3202	EFER_0845	EKO11_1447	ETEC_2454	EcDH1_1338	EcE24377A_2612	EcHS_A2469	EcSMS35_2474	EcolC_1334	G2583_2855	LF82_2318	NRG857_11740	PCN033_2503	PCN061_2417	SBO_2355	SDY_2517	SF2394	SFV_2387	SSON_2376
COG0266	DNA replication recombination and repair	formamidopyrimidine/5-formyluracil/ 5-hydroxymethyluracil DNA glycosylase	APECO1_2824	APECO78_22005	BWG_3326	CDCO157_4247	CE10_4192	E2348C_3883	EC042_3942	EC55989_4099	ECABU_c40740	ECB_03492	ECDH10B_3817	ECD_03492	ECED1_4318	ECH74115_5005	ECIAI1_3805	ECIAI39_4153	ECNA114_3780	ECO103_4547	ECO111_4457	ECO26_4965	ECO55CA74_20960	ECOK1_4076	ECP_3733	ECS88_4049	ECSE_3915	ECSF_3471	ECSP_4629	ECUMN_4149	ECs4510	EFER_3926	EKO11_0088	ETEC_3876	EcDH1_0070	EcE24377A_4136	EcHS_A3844	EcSMS35_3970	EcolC_0076	G2583_4371	LF82_1427	NRG857_18070	PCN033_3990	PCN061_3751	SBO_3637	SDY_4065	SF3674	SFV_3894	SSON_3772
COG0024	Translation ribosomal structure and biogenesis	methionine aminopeptidase	APECO1_1819	APECO78_04270	BWG_0160	CDCO157_0168	CE10_0170	E2348C_0173	EC042_0166	EC55989_0161	ECABU_c01800	ECB_00166	ECDH10B_0147	ECD_00166	ECED1_0173	ECH74115_0176	ECIAI1_0165	ECIAI39_0170	ECNA114_0157	ECO103_0166	ECO111_0169	ECO26_0170	ECO55CA74_00820	ECOK1_0169	ECP_0176	ECS88_0177	ECSE_0167	ECSF_0183	ECSP_0167	ECUMN_0164	ECs0170	EFER_0190	EKO11_3750	ETEC_0163	EcDH1_3435	EcE24377A_0171	EcHS_A0170	EcSMS35_0178	EcolC_3492	G2583_0170	LF82_1274	NRG857_00860	PCN033_0175	PCN061_0166	SBO_0156	SDY_0184	SF0158	SFV_0151	SSON_0180
COG1177	Amino acid transport and metabolism	polyamine transporter subunit ; membrane component of ABC superfamily	APECO1_206	APECO78_09580	BWG_0972	CDCO157_1435	CE10_1205	E2348C_1216	EC042_1194	EC55989_1236	ECABU_c13380	ECB_01122	ECDH10B_1196	ECD_01122	ECED1_1267	ECH74115_1502	ECIAI1_1161	ECIAI39_2036	ECNA114_1182	ECO103_1169	ECO111_1401	ECO26_1457	ECO55CA74_06745	ECOK1_1232	ECP_1118	ECS88_1138	ECSE_1190	ECSF_1024	ECSP_1424	ECUMN_1302	ECs1500	EFER_1288	EKO11_2710	ETEC_1189	EcDH1_2523	EcE24377A_1247	EcHS_A1244	EcSMS35_2002	EcolC_2479	G2583_1382	LF82_1686	NRG857_05425	PCN033_1212	PCN061_1161	SBO_1939	SDY_2028	SF1126	SFV_1142	SSON_1142
COG3956	General function prediction only	Nucleoside triphosphate pyrophosphohydrolase	APECO1_3749	APECO78_17520	BWG_2516	CDCO157_3396	CE10_3205	E2348C_3048	EC042_2980	EC55989_3056	ECABU_c30520	ECB_02626	ECDH10B_2948	ECD_02626	ECED1_3234	ECH74115_4041	ECIAI1_2889	ECIAI39_3200	ECNA114_2818	ECO103_3324	ECO111_3505	ECO26_3851	ECO55CA74_16365	ECOK1_3155	ECP_2762	ECS88_3049	ECSE_3039	ECSF_2574	ECSP_3733	ECUMN_3112	ECs3641	EFER_0283	EKO11_0987	ETEC_2973	EcDH1_0907	EcE24377A_3085	EcHS_A2925	EcSMS35_2919	EcolC_0931	G2583_3433	LF82_1282	NRG857_13615	PCN033_3005	PCN061_2842	SBO_2662	SDY_2998	SF2796	SFV_2674	SSON_2938
COG1043	-	UDP-N-acetylglucosamine acetyltransferase	APECO1_1806	APECO78_04335	BWG_0173	CDCO157_0181	CE10_0183	E2348C_0186	EC042_0179	EC55989_0175	ECABU_c01940	ECB_00179	ECDH10B_0161	ECD_00179	ECED1_0187	ECH74115_0191	ECIAI1_0181	ECIAI39_0184	ECNA114_0171	ECO103_0179	ECO111_0182	ECO26_0183	ECO55CA74_00885	ECOK1_0182	ECP_0189	ECS88_0192	ECSE_0180	ECSF_0196	ECSP_0180	ECUMN_0178	ECs0183	EFER_0204	EKO11_3737	ETEC_0176	EcDH1_3422	EcE24377A_0185	EcHS_A0183	EcSMS35_0192	EcolC_3479	G2583_0184	LF82_1224	NRG857_00925	PCN033_0189	PCN061_0180	SBO_0169	SDY_0197	SF0171	SFV_0164	SSON_0193
COG0623	-	enoyl-(acyl-carrier-protein) reductase, NADH-dependent	APECO1_447	APECO78_10315	BWG_1120	CDCO157_1781	CE10_1532	E2348C_1482	EC042_1414	EC55989_1450	ECABU_c15740	ECB_01265	ECDH10B_1405	ECD_01265	ECED1_1499	ECH74115_1925	ECIAI1_1313	ECIAI39_1630	ECNA114_1480	ECO103_1452	ECO111_1671	ECO26_1855	ECO55CA74_07935	ECOK1_1505	ECP_1342	ECS88_1430	ECSE_1340	ECSF_1272	ECSP_1809	ECUMN_1592	ECs1861	EFER_1665	EKO11_2562	ETEC_1392	EcDH1_2358	EcE24377A_1494	EcHS_A1401	EcSMS35_1839	EcolC_2337	G2583_1630	LF82_0610	NRG857_06625	PCN033_1454	PCN061_1318	SBO_1774	SDY_1368	SF1293	SFV_1302	SSON_1852
COG2816	DNA replication recombination and repair	NADH pyrophosphatase	APECO1_2479	APECO78_00745	BWG_3656	CDCO157_4660	CE10_4676	E2348C_4303	EC042_4363	EC55989_4481	ECABU_c45120	ECB_03873	ECDH10B_4185	ECD_03873	ECED1_4703	ECH74115_5465	ECIAI1_4211	ECIAI39_4386	ECNA114_3427	ECO103_4745	ECO111_4813	ECO26_5105	ECO55CA74_23040	ECOK1_4472	ECP_4209	ECS88_4457	ECSE_4284	ECSF_3850	ECSP_5066	ECUMN_4520	ECs4919	EFER_3758	EKO11_4325	ETEC_4256	EcDH1_3998	EcE24377A_4539	EcHS_A4230	EcSMS35_4444	EcolC_4029	G2583_4814	LF82_1530	NRG857_19940	PCN033_4417	PCN061_4131	SBO_4017	SDY_3730	SF4068	SFV_4068	SSON_4169
COG4598	Amino acid transport and metabolism	histidine/lysine/arginine/ornithine transporter subunit ; ATP-binding component of ABC superfamily	APECO1_4258	APECO78_15350	BWG_2080	CDCO157_2954	CE10_2691	E2348C_2446	EC042_2547	EC55989_2550	ECABU_c26380	ECB_02231	ECDH10B_2468	ECD_02231	ECED1_2770	ECH74115_3446	ECIAI1_2382	ECIAI39_2455	ECNA114_2396	ECO103_2770	ECO111_3054	ECO26_3294	ECO55CA74_14090	ECOK1_2539	ECP_2345	ECS88_2453	ECSE_2615	ECSF_2182	ECSP_3181	ECUMN_2646	ECs3190	EFER_0857	EKO11_1459	ETEC_2442	EcDH1_1350	EcE24377A_2600	EcHS_A2456	EcSMS35_2462	EcolC_1346	G2583_2843	LF82_1008	NRG857_11680	PCN033_2490	PCN061_2405	SBO_2343	SDY_2505	SF2382	SFV_2373	SSON_2364
COG0149	Carbohydrate transport and metabolism	triosephosphate isomerase	APECO1_2550	APECO78_00350	BWG_3588	CDCO157_4584	CE10_4587	E2348C_4223	EC042_4293	EC55989_4397	ECABU_c44250	ECB_03804	ECDH10B_4108	ECD_03804	ECED1_4621	ECH74115_5374	ECIAI1_4124	ECIAI39_3077	ECNA114_4058	ECO103_4609	ECO111_4742	ECO26_4666	ECO55CA74_22645	ECOK1_4387	ECP_4128	ECS88_4369	ECSE_4208	ECSF_3779	ECSP_4982	ECUMN_4447	ECs4844	EFER_3854	EKO11_4396	ETEC_4188	EcDH1_4066	EcE24377A_4453	EcHS_A4150	EcSMS35_4359	EcolC_4099	G2583_4724	LF82_2292	NRG857_19565	PCN033_4340	PCN061_4058	SBO_3936	SDY_3826	SF3997	SFV_3575	SSON_4088
COG0411	Amino acid transport and metabolism	leucine/isoleucine/valine transporter subunit ; ATP-binding component of ABC superfamily	APECO1_3004	APECO78_21055	BWG_3146	CDCO157_4039	CE10_3978	E2348C_3695	EC042_3716	EC55989_3863	ECABU_c38850	ECB_03304	ECDH10B_3629	ECD_03304	ECED1_4128	ECH74115_4772	ECIAI1_3599	ECIAI39_3936	ECNA114_3561	ECO103_4175	ECO111_4263	ECO26_4542	ECO55CA74_19860	ECOK1_3877	ECP_3548	ECS88_3852	ECSE_3721	ECSF_3272	ECSP_4408	ECUMN_3917	ECs4302	EFER_3428	EKO11_0288	ETEC_3701	EcDH1_0260	EcE24377A_3934	EcHS_A3653	EcSMS35_3737	EcolC_0261	G2583_4156	LF82_1202	NRG857_17130	PCN033_3752	PCN061_3542	SBO_3450	SDY_3604	SF3473	SFV_3458	SSON_3693
COG0546	General function prediction only	phosphoglycolate phosphatase	APECO1_3078	APECO78_20715	BWG_3076	CDCO157_3968	CE10_3902	E2348C_3629	EC042_3646	EC55989_3790	ECABU_c38030	ECB_03237	ECDH10B_3560	ECD_03237	ECED1_4043	ECH74115_4689	ECIAI1_3523	ECIAI39_3863	ECNA114_3482	ECO103_4103	ECO111_4194	ECO26_4473	ECO55CA74_19490	ECOK1_3798	ECP_3470	ECS88_3770	ECSE_3646	ECSF_3206	ECSP_4334	ECUMN_3843	ECs4227	EFER_3351	EKO11_0360	ETEC_3635	EcDH1_0328	EcE24377A_3854	EcHS_A3581	EcSMS35_3661	EcolC_0328	G2583_4082	LF82_0915	NRG857_16755	PCN033_3685	PCN061_3469	SBO_3372	SDY_3694	SF3403	SFV_3390	SSON_3516
-	-	acyl-CoA thioester hydrolase	APECO1_4298	APECO78_15140	BWG_2037	CDCO157_2915	CE10_2647	E2348C_2408	EC042_2507	EC55989_2511	ECABU_c25990	ECB_02190	ECDH10B_2424	ECD_02190	ECED1_2731	ECH74115_3405	ECIAI1_2341	ECIAI39_2411	ECNA114_2357	ECO103_2730	ECO111_3014	ECO26_3254	ECO55CA74_13880	ECOK1_2500	ECP_2307	ECS88_2414	ECSE_2523	ECSF_2144	ECSP_3141	ECUMN_2606	ECs3151	EFER_0905	EKO11_1500	ETEC_2398	EcDH1_1394	EcE24377A_2559	EcHS_A2409	EcSMS35_2418	EcolC_1385	G2583_2804	LF82_3047	NRG857_11480	PCN033_2448	PCN061_2359	SBO_2300	SDY_2459	SF2342	SFV_2334	SSON_2324
-	-	Hydroxyacylglutathione hydrolase	APECO1_1778	APECO78_04475	BWG_0199	CDCO157_0207	CE10_0217	E2348C_0212	EC042_0205	EC55989_0211	ECABU_c02250	ECB_00205	ECDH10B_0193	ECD_00205	ECED1_0217	ECH74115_0224	ECIAI1_0220	ECIAI39_0437	ECNA114_0197	ECO103_0206	ECO111_0209	ECO26_0211	ECO55CA74_01015	ECOK1_0214	ECP_0218	ECS88_0227	ECSE_0208	ECSF_0222	ECSP_0211	ECUMN_0209	ECs0208	EFER_0241	EKO11_3711	ETEC_0202	EcDH1_3396	EcE24377A_0217	EcHS_A0216	EcSMS35_0226	EcolC_3453	G2583_0216	LF82_0862	NRG857_01055	PCN033_0217	PCN061_0209	SBO_0201	SDY_0231	SF0198	SFV_0196	SSON_0226
COG0834	Amino acid transport and metabolism / Signal transduction mechanisms	glutamine transporter subunit ; periplasmic binding component of ABC superfamily	APECO1_1280	APECO78_07725	BWG_0664	CDCO157_0867	CE10_0832	E2348C_0763	EC042_0901	EC55989_0855	ECABU_c08530	ECB_00778	ECDH10B_0879	ECD_00778	ECED1_0776	ECH74115_0960	ECIAI1_0849	ECIAI39_0789	ECNA114_4680	ECO103_0847	ECO111_0872	ECO26_0938	ECO55CA74_05050	ECOK1_0814	ECP_0825	ECS88_0829	ECSE_0867	ECSF_0737	ECSP_0908	ECUMN_0955	ECs0889	EFER_0953	EKO11_3075	ETEC_0878	EcDH1_2831	EcE24377A_0880	EcHS_A0867	EcSMS35_0835	EcolC_2832	G2583_1039	LF82_0851	NRG857_03635	PCN033_0836	PCN061_0835	SBO_0702	SDY_0785	SF0762	SFV_0795	SSON_0791
COG1018	Energy production and conversion	ferredoxin--NADP(+) reductase	APECO1_2545	APECO78_00375	BWG_3593	CDCO157_4589	CE10_4592	E2348C_4228	EC042_4298	EC55989_4402	ECABU_c44300	ECB_03809	ECDH10B_4113	ECD_03809	ECED1_4626	ECH74115_5379	ECIAI1_4129	ECIAI39_3072	ECNA114_4063	ECO103_4604	ECO111_4747	ECO26_4661	ECO55CA74_22670	ECOK1_4392	ECP_4133	ECS88_4374	ECSE_4213	ECSF_3784	ECSP_4987	ECUMN_4452	ECs4849	EFER_3849	EKO11_4391	ETEC_4193	EcDH1_4061	EcE24377A_4458	EcHS_A4155	EcSMS35_4364	EcolC_4094	G2583_4729	LF82_0730	NRG857_19590	PCN033_4345	PCN061_4063	SBO_3941	SDY_3820	SF4002	SFV_3995	SSON_4093
-	-	predicted methyltransferase	APECO1_920	APECO78_13165	BWG_1684	CDCO157_2415	CE10_2156	E2348C_1995	EC042_2037	EC55989_2049	ECABU_c21320	ECB_01841	ECDH10B_2011	ECD_01841	ECED1_2139	ECH74115_2606	ECIAI1_1957	ECIAI39_1179	ECNA114_1934	ECO103_2132	ECO111_2456	ECO26_2722	ECO55CA74_11180	ECOK1_1989	ECP_1814	ECS88_1928	ECSE_2105	ECSF_1730	ECSP_2444	ECUMN_2168	ECs2580	EFER_1202	EKO11_1898	ETEC_1903	EcDH1_1770	EcE24377A_2101	EcHS_A1964	EcSMS35_1316	EcolC_1762	G2583_2322	LF82_0324	NRG857_09375	PCN033_2041	PCN061_1923	SBO_1132	SDY_1169	SF1911	SFV_1906	SSON_1250
COG3034	Function unknown	conserved hypothetical protein	APECO1_1743	APECO78_04560	BWG_0210	CDCO157_0248	CE10_0227	E2348C_0221	EC042_0241	EC55989_0248	ECABU_c03290	ECB_00219	ECDH10B_0206	ECD_00219	ECED1_0258	ECH74115_0267	ECIAI1_0264	ECIAI39_0428	ECNA114_0206	ECO103_0240	ECO111_0246	ECO26_0240	ECO55CA74_01225	ECOK1_0246	ECP_0254	ECS88_0261	ECSE_0245	ECSF_0231	ECSP_0256	ECUMN_0245	ECs0251	EFER_0250	EKO11_3677	ETEC_0249	EcDH1_3383	EcE24377A_0256	EcHS_A0252	EcSMS35_0235	EcolC_3396	G2583_0260	LF82_2498	NRG857_01235	PCN033_0261	PCN061_0221	SBO_0215	SDY_0250	SF0274	SFV_0304	SSON_0266
COG0175	Amino acid transport and metabolism / Coenzyme metabolism	phosphoadenosine phosphosulfate reductase	APECO1_3770	APECO78_17420	BWG_2498	CDCO157_3377	CE10_3179	E2348C_3025	EC042_2957	EC55989_3036	ECABU_c30290	ECB_02607	ECDH10B_2930	ECD_02607	ECED1_3211	ECH74115_4016	ECIAI1_2866	ECIAI39_2944	ECNA114_2793	ECO103_3306	ECO111_3487	ECO26_3833	ECO55CA74_16245	ECOK1_3133	ECP_2736	ECS88_3026	ECSE_3018	ECSF_2551	ECSP_3711	ECUMN_3090	ECs3617	EFER_0300	EKO11_1006	ETEC_2955	EcDH1_0926	EcE24377A_3064	EcHS_A2902	EcSMS35_2890	EcolC_0950	G2583_3412	LF82_0415	NRG857_13505	PCN033_2985	PCN061_2822	SBO_2645	SDY_2964	SF2778	SFV_2743	SSON_2915
COG1496	Function unknown	hypothetical protein	APECO1_3937	APECO78_16695	BWG_2353	CDCO157_3222	CE10_3028	E2348C_2867	EC042_2795	EC55989_2884	ECABU_c28950	ECB_02483	ECDH10B_2761	ECD_02483	ECED1_3034	ECH74115_3834	ECIAI1_2716	ECIAI39_2798	ECNA114_2663	ECO103_3168	ECO111_3315	ECO26_3636	ECO55CA74_15445	ECOK1_2939	ECP_2596	ECS88_2781	ECSE_2879	ECSF_2431	ECSP_3540	ECUMN_2920	ECs3456	EFER_0474	EKO11_1144	ETEC_2802	EcDH1_1079	EcE24377A_2879	EcHS_A2751	EcSMS35_2747	EcolC_1088	G2583_3176	LF82_3114	NRG857_12890	PCN033_2808	PCN061_2677	SBO_2628	SDY_2836	SF2654	SFV_2659	SSON_2719
COG1174	Amino acid transport and metabolism	putative transporter subunit: permease component of ABC superfamily transporter	APECO1_4421	APECO78_14355	BWG_1912	CDCO157_2778	CE10_2498	E2348C_2275	EC042_2361	EC55989_2378	ECABU_c24580	ECB_02058	ECDH10B_2284	ECD_02058	ECED1_2572	ECH74115_3253	ECIAI1_2206	ECIAI39_0868	ECNA114_2217	ECO103_2604	ECO111_2846	ECO26_3041	ECO55CA74_13180	ECOK1_2358	ECP_2167	ECS88_2272	ECSE_2396	ECSF_2010	ECSP_3000	ECUMN_2462	ECs3015	EFER_2215	EKO11_1626	ETEC_2264	EcDH1_1529	EcE24377A_2416	EcHS_A2263	EcSMS35_0916	EcolC_1519	G2583_2665	LF82_3004	NRG857_10800	PCN033_2305	PCN061_2215	SBO_1016	SDY_2160	SF2213	SFV_2204	SSON_2185
COG1381	DNA replication recombination and repair	DNA repair protein RecO	APECO1_3966	APECO78_16560	BWG_2329	CDCO157_3199	CE10_2998	E2348C_2842	EC042_2769	EC55989_2853	ECABU_c28670	ECB_02459	ECDH10B_2733	ECD_02459	ECED1_2994	ECH74115_3801	ECIAI1_2676	ECIAI39_2770	ECNA114_2638	ECO103_3143	ECO111_3291	ECO26_3612	ECO55CA74_15320	ECOK1_2909	ECP_2567	ECS88_2738	ECSE_2853	ECSF_2404	ECSP_3510	ECUMN_2886	ECs3431	EFER_0509	EKO11_1168	ETEC_2778	EcDH1_1103	EcE24377A_2851	EcHS_A2720	EcSMS35_2718	EcolC_1112	G2583_3146	LF82_1841	NRG857_12735	PCN033_2780	PCN061_2649	SBO_2593	SDY_2806	SF2627	SFV_2628	SSON_2689
COG0528	Nucleotide transport and metabolism	uridylate kinase	APECO1_1816	APECO78_04285	BWG_0163	CDCO157_0171	CE10_0173	E2348C_0176	EC042_0169	EC55989_0165	ECABU_c01840	ECB_00169	ECDH10B_0151	ECD_00169	ECED1_0177	ECH74115_0181	ECIAI1_0169	ECIAI39_0173	ECNA114_0160	ECO103_0169	ECO111_0172	ECO26_0173	ECO55CA74_00835	ECOK1_0172	ECP_0179	ECS88_0181	ECSE_0170	ECSF_0186	ECSP_0170	ECUMN_0168	ECs0173	EFER_0193	EKO11_3747	ETEC_0166	EcDH1_3432	EcE24377A_0175	EcHS_A0173	EcSMS35_0182	EcolC_3489	G2583_0174	LF82_1797	NRG857_00875	PCN033_0179	PCN061_0170	SBO_0159	SDY_0187	SF0161	SFV_0154	SSON_0183
COG0745	Signal transduction mechanisms / Transcription	DNA-binding response regulator in two-component regulatory system with EnvZ	APECO1_3059	APECO78_20815	BWG_3096	CDCO157_3988	CE10_3925	E2348C_3650	EC042_3666	EC55989_3813	ECABU_c38260	ECB_03257	ECDH10B_3580	ECD_03257	ECED1_4065	ECH74115_4711	ECIAI1_3548	ECIAI39_3885	ECNA114_3513	ECO103_4123	ECO111_4214	ECO26_4493	ECO55CA74_19585	ECOK1_3819	ECP_3491	ECS88_3792	ECSE_3670	ECSF_3227	ECSP_4355	ECUMN_3864	ECs4247	EFER_3373	EKO11_0338	ETEC_3655	EcDH1_0308	EcE24377A_3879	EcHS_A3602	EcSMS35_3686	EcolC_0308	G2583_4102	LF82_1564	NRG857_16855	PCN033_3706	PCN061_3492	SBO_3392	SDY_3671	SF3424	SFV_3410	SSON_3536
COG0220	General function prediction only	tRNA (m7G46) methyltransferase, SAM-dependent	APECO1_3561	APECO78_18540	BWG_2682	CDCO157_3587	CE10_3408	E2348C_3213	EC042_3167	EC55989_3253	ECABU_c32470	ECB_02790	ECDH10B_3135	ECD_02790	ECED1_3423	ECH74115_4264	ECIAI1_3093	ECIAI39_3384	ECNA114_3012	ECO103_3543	ECO111_3711	ECO26_4062	ECO55CA74_17260	ECOK1_3349	ECP_2954	ECS88_3242	ECSE_3229	ECSF_2762	ECSP_3932	ECUMN_3315	ECs3836	EFER_2902	EKO11_0768	ETEC_3150	EcDH1_0735	EcE24377A_3305	EcHS_A3121	EcSMS35_3103	EcolC_0754	G2583_3619	LF82_2307	NRG857_14545	PCN033_3222	PCN061_2991	SBO_3030	SDY_3112	SF2957	SFV_3018	SSON_3236
COG0745	Signal transduction mechanisms / Transcription	DNA-binding response regulator in two-component regulatory system with ArcB or CpxA	APECO1_1978	APECO78_03455	BWG_4093	CDCO157_5043	CE10_5208	E2348C_4701	EC042_4898	EC55989_5063	ECABU_c50380	ECB_04277	ECDH10B_4559	ECD_04277	ECED1_5274	ECH74115_5916	ECIAI1_4626	ECIAI39_4934	ECNA114_4644	ECO103_5262	ECO111_5262	ECO26_5607	ECO55CA74_25090	ECOK1_4971	ECP_4787	ECS88_5084	ECSE_4677	ECSF_4336	ECSP_5484	ECUMN_5032	ECs5359	EFER_4500	EKO11_3912	ETEC_4756	EcDH1_3596	EcE24377A_5000	EcHS_A4637	EcSMS35_4952	EcolC_3655	G2583_5260	LF82_0114	NRG857_22265	PCN033_4922	PCN061_4585	SBO_4464	SDY_4662	SF4433	SFV_4435	SSON_4551
-	-	putative hydrolase	APECO1_2664	APECO78_22895	BWG_3491	CDCO157_4480	CE10_4460	E2348C_4112	EC042_4192	EC55989_4286	ECABU_c42940	ECB_03688	ECDH10B_4004	ECD_03688	ECED1_4497	ECH74115_5251	ECIAI1_4003	ECIAI39_2975	ECNA114_3949	ECO103_4352	ECO111_4638	ECO26_4774	ECO55CA74_22095	ECOK1_4261	ECP_4006	ECS88_4238	ECSE_4099	ECSF_3651	ECSP_4864	ECUMN_4337	ECs4742	EFER_3690	EKO11_4546	ETEC_4091	EcDH1_4167	EcE24377A_4331	EcHS_A4037	EcSMS35_4178	EcolC_4195	G2583_4609	LF82_3390	NRG857_18920	PCN033_4178	PCN061_3948	SBO_3823	SDY_3933	SF3890	SFV_3687	SSON_3985
COG4160	Amino acid transport and metabolism	histidine/lysine/arginine/ornithine transporter subunit	APECO1_4257	APECO78_15355	BWG_2081	CDCO157_2955	CE10_2692	E2348C_2447	EC042_2548	EC55989_2551	ECABU_c26390	ECB_02232	ECDH10B_2469	ECD_02232	ECED1_2771	ECH74115_3447	ECIAI1_2383	ECIAI39_2456	ECNA114_2397	ECO103_2771	ECO111_3055	ECO26_3295	ECO55CA74_14095	ECOK1_2540	ECP_2346	ECS88_2454	ECSE_2616	ECSF_2183	ECSP_3182	ECUMN_2647	ECs3191	EFER_0856	EKO11_1458	ETEC_2443	EcDH1_1349	EcE24377A_2601	EcHS_A2457	EcSMS35_2463	EcolC_1345	G2583_2844	LF82_1007	NRG857_11685	PCN033_2491	PCN061_2406	SBO_2344	SDY_2506	SF2383	SFV_2374	SSON_2365
COG2180	Energy production and conversion	nitrate reductase molybdenum cofactor assembly chaperone 1	APECO1_343	APECO78_10015	BWG_1054	CDCO157_1660	CE10_1405	E2348C_1350	EC042_1284	EC55989_1324	ECABU_c15020	ECB_01204	ECDH10B_1285	ECD_01204	ECED1_1376	ECH74115_1710	ECIAI1_1249	ECIAI39_1565	ECNA114_1393	ECO103_1331	ECO111_1557	ECO26_1742	ECO55CA74_07310	ECOK1_1381	ECP_1276	ECS88_1296	ECSE_1280	ECSF_1204	ECSP_1619	ECUMN_1525	ECs1731	EFER_1734	EKO11_2623	ETEC_1333	EcDH1_2419	EcE24377A_1377	EcHS_A1336	EcSMS35_1913	EcolC_2397	G2583_1499	LF82_1462	NRG857_06280	PCN033_1313	PCN061_1250	SBO_1840	SDY_1281	SF1229	SFV_1242	SSON_1950
COG1720	Function unknown	conserved predicted protein	APECO1_1792	APECO78_04420	BWG_0188	CDCO157_0196	CE10_0200	E2348C_0201	EC042_0194	EC55989_0193	ECABU_c02110	ECB_00194	ECDH10B_0176	ECD_00194	ECED1_0202	ECH74115_0206	ECIAI1_0197	ECIAI39_0448	ECNA114_0186	ECO103_0195	ECO111_0198	ECO26_0200	ECO55CA74_00960	ECOK1_0197	ECP_0205	ECS88_0207	ECSE_0197	ECSF_0211	ECSP_0194	ECUMN_0193	ECs0197	EFER_0219	EKO11_3722	ETEC_0191	EcDH1_3407	EcE24377A_0202	EcHS_A0199	EcSMS35_0207	EcolC_3464	G2583_0199	LF82_2486	NRG857_01000	PCN033_0204	PCN061_0196	SBO_0184	SDY_0214	SF0186	SFV_0179	SSON_0209
COG2360	Posttranslational modification protein turnover chaperones	leucyl/phenylalanyl-tRNA-protein transferase	APECO1_1204	APECO78_08195	BWG_0737	CDCO157_0946	CE10_0910	E2348C_0881	EC042_0977	EC55989_0930	ECABU_c09260	ECB_00889	ECDH10B_0955	ECD_00889	ECED1_0859	ECH74115_1047	ECIAI1_0925	ECIAI39_2265	ECNA114_0835	ECO103_0928	ECO111_0953	ECO26_1011	ECO55CA74_05460	ECOK1_0909	ECP_0899	ECS88_0914	ECSE_0943	ECSF_0809	ECSP_0990	ECUMN_1080	ECs0970	EFER_1033	EKO11_2952	ETEC_0953	EcDH1_2758	EcE24377A_0958	EcHS_A0989	EcSMS35_2236	EcolC_2711	G2583_1122	LF82_0006	NRG857_04035	PCN033_0917	PCN061_0913	SBO_0818	SDY_2376	SF0844	SFV_0876	SSON_0886
-	-	ferredoxin-type protein essential for electron transfer from ubiquinol to periplasmic nitrate reductase (NapAB)	APECO1_4354	APECO78_14855	BWG_1978	CDCO157_2857	CE10_2578	E2348C_2349	EC042_2446	EC55989_2459	ECABU_c25390	ECB_02132	ECDH10B_2362	ECD_02132	ECED1_2670	ECH74115_3342	ECIAI1_2288	ECIAI39_2343	ECNA114_2297	ECO103_2680	ECO111_2941	ECO26_3131	ECO55CA74_13580	ECOK1_2439	ECP_2246	ECS88_2352	ECSE_2473	ECSF_2086	ECSP_3084	ECUMN_2540	ECs3094	EFER_2295	EKO11_1551	ETEC_2339	EcDH1_1454	EcE24377A_2504	EcHS_A2343	EcSMS35_2353	EcolC_1445	G2583_2746	LF82_1457	NRG857_11190	PCN033_2388	PCN061_2295	SBO_2102	SDY_0873	SF2289	SFV_2281	SSON_2263
COG1214	Posttranslational modification protein turnover chaperones	putative peptidase	APECO1_865	APECO78_12835	BWG_1620	CDCO157_2350	CE10_2089	E2348C_1930	EC042_1972	EC55989_1980	ECABU_c20650	ECB_01777	ECDH10B_1945	ECD_01777	ECED1_2010	ECH74115_2534	ECIAI1_1876	ECIAI39_1246	ECNA114_1853	ECO103_1996	ECO111_2313	ECO26_2576	ECO55CA74_10845	ECOK1_1924	ECP_1750	ECS88_1859	ECSE_1981	ECSF_1663	ECSP_2379	ECUMN_2099	ECs2516	EFER_1273	EKO11_1966	ETEC_1839	EcDH1_1836	EcE24377A_2033	EcHS_A1895	EcSMS35_1381	EcolC_1826	G2583_2255	LF82_2920	NRG857_09035	PCN033_1969	PCN061_1855	SBO_1281	SDY_1711	SF1421	SFV_1422	SSON_1354
COG0745	Signal transduction mechanisms / Transcription	TorCAD operon transcriptional regulatory protein torR	APECO1_88	APECO78_08965	BWG_0849	CDCO157_1115	CE10_1074	E2348C_1046	EC042_1071	EC55989_1105	ECABU_c10230	ECB_00998	ECDH10B_1067	ECD_00998	ECED1_1072	ECH74115_1230	ECIAI1_1038	ECIAI39_2159	ECNA114_1067	ECO103_1040	ECO111_1106	ECO26_1550	ECO55CA74_06010	ECOK1_1047	ECP_0993	ECS88_1010	ECSE_1057	ECSF_0902	ECSP_1164	ECUMN_1177	ECs1150	EFER_1190	EKO11_2835	ETEC_1064	EcDH1_2647	EcE24377A_1111	EcHS_A1106	EcSMS35_2130	EcolC_2600	G2583_1229	LF82_2287	NRG857_04830	PCN033_1085	PCN061_1029	SBO_2236	SDY_0969	SF0998	SFV_1005	SSON_1003
COG0571	Transcription	RNase III	APECO1_3964	APECO78_16570	BWG_2331	CDCO157_3201	CE10_3000	E2348C_2844	EC042_2771	EC55989_2855	ECABU_c28690	ECB_02461	ECDH10B_2735	ECD_02461	ECED1_2996	ECH74115_3803	ECIAI1_2678	ECIAI39_2772	ECNA114_2640	ECO103_3145	ECO111_3293	ECO26_3614	ECO55CA74_15330	ECOK1_2911	ECP_2569	ECS88_2740	ECSE_2855	ECSF_2406	ECSP_3512	ECUMN_2888	ECs3433	EFER_0507	EKO11_1166	ETEC_2780	EcDH1_1101	EcE24377A_2853	EcHS_A2722	EcSMS35_2720	EcolC_1110	G2583_3148	LF82_1907	NRG857_12745	PCN033_2782	PCN061_2651	SBO_2595	SDY_2808	SF2629	SFV_2630	SSON_2691
COG1011	General function prediction only	dUMP phosphatase	APECO1_20522	APECO78_03015	BWG_4065	CDCO157_5018	CE10_5120	E2348C_4671	EC042_4870	EC55989_5035	ECABU_c50080	ECB_04249	ECDH10B_4531	ECD_04249	ECED1_5244	ECH74115_5886	ECIAI1_4596	ECIAI39_4845	ECNA114_4614	ECO103_5158	ECO111_5233	ECO26_5579	ECO55CA74_24945	ECOK1_4885	ECP_4757	ECS88_4995	ECSE_4648	ECSF_4306	ECSP_5456	ECUMN_4997	ECs5332	EFER_4415	EKO11_3941	ETEC_4674	EcDH1_3625	EcE24377A_4970	EcHS_A4608	EcSMS35_4921	EcolC_3683	G2583_5175	LF82_3495	NRG857_22110	PCN033_4883	PCN061_4554	SBO_4435	SDY_4633	SF4405	SFV_4408	SSON_4524
COG2181	Energy production and conversion	nitrate reductase 1, gamma (cytochrome b(NR)) subunit	APECO1_344	APECO78_10020	BWG_1055	CDCO157_1661	CE10_1406	E2348C_1351	EC042_1285	EC55989_1325	ECABU_c15030	ECB_01205	ECDH10B_1286	ECD_01205	ECED1_1377	ECH74115_1711	ECIAI1_1250	ECIAI39_1566	ECNA114_1394	ECO103_1332	ECO111_1558	ECO26_1743	ECO55CA74_07315	ECOK1_1382	ECP_1277	ECS88_1297	ECSE_1281	ECSF_1205	ECSP_1620	ECUMN_1526	ECs1732	EFER_1733	EKO11_2622	ETEC_1334	EcDH1_2418	EcE24377A_1378	EcHS_A1337	EcSMS35_1912	EcolC_2396	G2583_1500	LF82_1461	NRG857_06285	PCN033_1314	PCN061_1251	SBO_1839	SDY_1282	SF1230	SFV_1243	SSON_1949
COG1515	DNA replication recombination and repair	endonuclease V	APECO1_2477	APECO78_00755	BWG_3658	CDCO157_4662	CE10_4678	E2348C_4305	EC042_4365	EC55989_4483	ECABU_c45140	ECB_03875	ECDH10B_4187	ECD_03875	ECED1_4705	ECH74115_5467	ECIAI1_4213	ECIAI39_4388	ECNA114_3425	ECO103_4747	ECO111_4815	ECO26_5107	ECO55CA74_23050	ECOK1_4474	ECP_4211	ECS88_4459	ECSE_4286	ECSF_3852	ECSP_5068	ECUMN_4522	ECs4921	EFER_3756	EKO11_4323	ETEC_4258	EcDH1_3996	EcE24377A_4541	EcHS_A4232	EcSMS35_4446	EcolC_4027	G2583_4816	LF82_1478	NRG857_19950	PCN033_4419	PCN061_4133	SBO_4019	SDY_3728	SF4070	SFV_4070	SSON_4171
COG0602	Posttranslational modification protein turnover chaperones	conserved hypothetical protein	APECO1_3756	APECO78_17490	BWG_2512	CDCO157_3389	CE10_3200	E2348C_3044	EC042_2971	EC55989_3051	ECABU_c30430	ECB_02622	ECDH10B_2944	ECD_02622	ECED1_3225	ECH74115_4033	ECIAI1_2883	ECIAI39_2968	ECNA114_2814	ECO103_3320	ECO111_3501	ECO26_3847	ECO55CA74_16325	ECOK1_3147	ECP_2755	ECS88_3041	ECSE_3034	ECSF_2570	ECSP_3726	ECUMN_3104	ECs3633	EFER_0293	EKO11_0992	ETEC_2970	EcDH1_0912	EcE24377A_3080	EcHS_A2918	EcSMS35_2910	EcolC_0935	G2583_3426	LF82_3145	NRG857_13575	PCN033_3000	PCN061_2837	SBO_2656	SDY_2981	SF2790	SFV_2678	SSON_2930
COG2884	Cell division and chromosome partitioning	transporter subunit: ATP-binding component of ABC superfamily	APECO1_2990	APECO78_21105	BWG_3154	CDCO157_4049	CE10_3987	E2348C_3703	EC042_3724	EC55989_3871	ECABU_c38930	ECB_03312	ECDH10B_3637	ECD_03312	ECED1_4136	ECH74115_4783	ECIAI1_3610	ECIAI39_3944	ECNA114_3572	ECO103_4183	ECO111_4271	ECO26_4550	ECO55CA74_19910	ECOK1_3892	ECP_3556	ECS88_3866	ECSE_3731	ECSF_3282	ECSP_4419	ECUMN_3925	ECs4312	EFER_3436	EKO11_0278	ETEC_3709	EcDH1_0252	EcE24377A_3945	EcHS_A3662	EcSMS35_3746	EcolC_0253	G2583_4166	LF82_0759	NRG857_17170	PCN033_3762	PCN061_3551	SBO_3460	SDY_3614	SF3481	SFV_3466	SSON_3701
COG0288	Inorganic ion transport and metabolism	carbonic anhydrase	APECO1_1859	APECO78_04070	BWG_0119	CDCO157_0128	CE10_0126	E2348C_0129	EC042_0125	EC55989_0119	ECABU_c01390	ECB_00125	ECDH10B_0106	ECD_00125	ECED1_0130	ECH74115_0134	ECIAI1_0124	ECIAI39_0126	ECNA114_0118	ECO103_0126	ECO111_0127	ECO26_0128	ECO55CA74_00620	ECOK1_0128	ECP_0134	ECS88_0135	ECSE_0126	ECSF_0139	ECSP_0127	ECUMN_0123	ECs0130	EFER_0147	EKO11_3790	ETEC_0122	EcDH1_3476	EcE24377A_0128	EcHS_A0130	EcSMS35_0136	EcolC_3533	G2583_0130	LF82_0264	NRG857_00655	PCN033_0132	PCN061_0124	SBO_0115	SDY_0035	SF0123	SFV_0117	SSON_0134
COG0377	Energy production and conversion	NADH:ubiquinone oxidoreductase, chain B	APECO1_4278	APECO78_15250	BWG_2061	CDCO157_2935	CE10_2669	E2348C_2427	EC042_2528	EC55989_2531	ECABU_c26190	ECB_02212	ECDH10B_2449	ECD_02212	ECED1_2751	ECH74115_3426	ECIAI1_2361	ECIAI39_2434	ECNA114_2377	ECO103_2751	ECO111_3035	ECO26_3275	ECO55CA74_13990	ECOK1_2520	ECP_2326	ECS88_2434	ECSE_2544	ECSF_2164	ECSP_3161	ECUMN_2626	ECs3171	EFER_0883	EKO11_1480	ETEC_2422	EcDH1_1370	EcE24377A_2580	EcHS_A2436	EcSMS35_2441	EcolC_1365	G2583_2824	LF82_1540	NRG857_11580	PCN033_2470	PCN061_2384	SBO_2320	SDY_2483	SF2363	SFV_2354	SSON_2344
COG0765	Amino acid transport and metabolism	glutamine transporter subunit ; membrane component of ABC superfamily	APECO1_1281	APECO78_07720	BWG_0663	CDCO157_0866	CE10_0831	E2348C_0762	EC042_0900	EC55989_0854	ECABU_c08520	ECB_00777	ECDH10B_0878	ECD_00777	ECED1_0775	ECH74115_0959	ECIAI1_0848	ECIAI39_0788	ECNA114_0743	ECO103_0846	ECO111_0871	ECO26_0937	ECO55CA74_05045	ECOK1_0813	ECP_0824	ECS88_0828	ECSE_0866	ECSF_0736	ECSP_0907	ECUMN_0954	ECs0888	EFER_0952	EKO11_3076	ETEC_0877	EcDH1_2832	EcE24377A_0879	EcHS_A0866	EcSMS35_0834	EcolC_2833	G2583_1038	LF82_0854	NRG857_03630	PCN033_0835	PCN061_0834	SBO_0701	SDY_0786	SF0761	SFV_0794	SSON_0790
COG0491	General function prediction only	putative metal-binding hydrolase	APECO1_39	APECO78_08615	BWG_0779	CDCO157_0986	CE10_0955	E2348C_0920	EC042_1018	EC55989_0973	ECABU_c09660	ECB_00931	ECDH10B_0997	ECD_00931	ECED1_0957	ECH74115_1088	ECIAI1_0968	ECIAI39_2220	ECNA114_1013	ECO103_0971	ECO111_0995	ECO26_1053	ECO55CA74_05660	ECOK1_0994	ECP_0938	ECS88_0955	ECSE_0986	ECSF_0848	ECSP_1031	ECUMN_1121	ECs1010	EFER_1071	EKO11_2903	ETEC_0995	EcDH1_2716	EcE24377A_1026	EcHS_A1034	EcSMS35_2193	EcolC_2669	G2583_1162	LF82_2684	NRG857_04230	PCN033_1017	PCN061_0958	SBO_2218	SDY_2330	SF0924	SFV_0929	SSON_0930
COG0625	Posttranslational modification protein turnover chaperones	stringent starvation protein A	APECO1_3215	APECO78_19960	BWG_2930	CDCO157_3843	CE10_3754	E2348C_3500	EC042_3513	EC55989_3642	ECABU_c36370	ECB_03089	ECDH10B_3406	ECD_03089	ECED1_3879	ECH74115_4546	ECIAI1_3371	ECIAI39_3718	ECNA114_3301	ECO103_3970	ECO111_4049	ECO26_4328	ECO55CA74_18845	ECOK1_3642	ECP_3311	ECS88_3605	ECSE_3508	ECSF_3053	ECSP_4198	ECUMN_3703	ECs4102	EFER_3199	EKO11_0495	ETEC_3490	EcDH1_0477	EcE24377A_3712	EcHS_A3418	EcSMS35_3524	EcolC_0477	G2583_3949	LF82_2183	NRG857_15980	PCN033_3550	PCN061_3312	SBO_3160	SDY_3405	SF3269	SFV_3256	SSON_3370
COG0664	Signal transduction mechanisms	DNA-binding transcriptional dual regulator	APECO1_3098	APECO78_20580	BWG_3049	CDCO157_3949	CE10_3879	E2348C_3607	EC042_3620	EC55989_3763	ECABU_c37810	ECB_03208	ECDH10B_3533	ECD_03208	ECED1_4021	ECH74115_4667	ECIAI1_3496	ECIAI39_3841	ECNA114_3460	ECO103_4076	ECO111_4167	ECO26_4446	ECO55CA74_19390	ECOK1_3777	ECP_3448	ECS88_3748	ECSE_3619	ECSF_3184	ECSP_4315	ECUMN_3820	ECs4208	EFER_3330	EKO11_0387	ETEC_3608	EcDH1_0355	EcE24377A_3827	EcHS_A3554	EcSMS35_3639	EcolC_0355	G2583_4063	LF82_0356	NRG857_16645	PCN033_3662	PCN061_3439	SBO_3339	SDY_3519	SF3376	SFV_3363	SSON_3488
COG3103	Signal transduction mechanisms	predicted signal transduction protein (SH3 domain)	APECO1_3359	APECO78_19085	BWG_2766	CDCO157_3679	CE10_3584	E2348C_3348	EC042_3349	EC55989_3470	ECABU_c34740	ECB_02925	ECDH10B_3230	ECD_02925	ECED1_3724	ECH74115_4367	ECIAI1_3203	ECIAI39_3551	ECNA114_3148	ECO103_3735	ECO111_3878	ECO26_4157	ECO55CA74_18005	ECOK1_3486	ECP_3145	ECS88_3453	ECSE_3335	ECSF_2899	ECSP_4028	ECUMN_3538	ECs3938	EFER_3000	EKO11_0663	ETEC_3326	EcDH1_0645	EcE24377A_3518	EcHS_A3232	EcSMS35_3348	EcolC_0644	G2583_3779	LF82_1046	NRG857_15215	PCN033_3381	PCN061_3102	SBO_2911	SDY_3238	SF3096	SFV_3095	SSON_3192
COG0632	DNA replication recombination and repair	component of RuvABC resolvasome, regulatory subunit	APECO1_911	APECO78_13120	BWG_1675	CDCO157_2406	CE10_2147	E2348C_1986	EC042_2028	EC55989_2040	ECABU_c21230	ECB_01832	ECDH10B_2002	ECD_01832	ECED1_2066	ECH74115_2597	ECIAI1_1948	ECIAI39_1188	ECNA114_1925	ECO103_2051	ECO111_2383	ECO26_2713	ECO55CA74_11135	ECOK1_1980	ECP_1805	ECS88_1918	ECSE_2037	ECSF_1721	ECSP_2435	ECUMN_2159	ECs2571	EFER_1211	EKO11_1907	ETEC_1894	EcDH1_1779	EcE24377A_2091	EcHS_A1954	EcSMS35_1325	EcolC_1771	G2583_2313	LF82_2057	NRG857_09330	PCN033_2031	PCN061_1913	SBO_1178	SDY_1148	SF1871	SFV_1863	SSON_1280
COG0353	DNA replication recombination and repair	gap repair protein	APECO1_1543	APECO78_05880	BWG_0353	CDCO157_0513	CE10_0444	E2348C_0407	EC042_0510	EC55989_0485	ECABU_c05540	ECB_00423	ECDH10B_0428	ECD_00423	ECED1_0495	ECH74115_0563	ECIAI1_0475	ECIAI39_0199	ECNA114_0451	ECO103_0448	ECO111_0507	ECO26_0507	ECO55CA74_02850	ECOK1_0454	ECP_0533	ECS88_0469	ECSE_0497	ECSF_0432	ECSP_0539	ECUMN_0511	ECs0525	EFER_2545	EKO11_3375	ETEC_0524	EcDH1_3138	EcE24377A_0510	EcHS_A0549	EcSMS35_0515	EcolC_3144	G2583_0584	LF82_1843	NRG857_02235	PCN033_0529	PCN061_0526	SBO_0372	SDY_0447	SF0417	SFV_0445	SSON_0459
COG0529	Inorganic ion transport and metabolism	adenosine 5'-phosphosulfate kinase	APECO1_37732	APECO78_17340	BWG_2486	CDCO157_3364	CE10_3175	E2348C_3020	EC042_2944	EC55989_3023	ECABU_c30250	ECB_02600	ECDH10B_2918	ECD_02600	ECED1_3206	ECH74115_4002	ECIAI1_2852	ECIAI39_2939	ECNA114_2789	ECO103_3292	ECO111_3474	ECO26_3819	ECO55CA74_16180	ECOK1_3129	ECP_2732	ECS88_3021	ECSE_3002	ECSF_2546	ECSP_3698	ECUMN_3074	ECs3604	EFER_0317	EKO11_1019	ETEC_2941	EcDH1_0938	EcE24377A_3051	EcHS_A2888	EcSMS35_2876	EcolC_0962	G2583_3398	LF82_0411	NRG857_13480	PCN033_2980	PCN061_2806	SBO_2770	SDY_2949	SF2773	SFV_2748	SSON_2898
COG0164	DNA replication recombination and repair	ribonuclease HII, degrades RNA of DNA-RNA hybrids	APECO1_1804	APECO78_04345	BWG_0175	CDCO157_0183	CE10_0185	E2348C_0188	EC042_0181	EC55989_0177	ECABU_c01960	ECB_00181	ECDH10B_0163	ECD_00181	ECED1_0189	ECH74115_0193	ECIAI1_0183	ECIAI39_0186	ECNA114_0173	ECO103_0181	ECO111_0184	ECO26_0185	ECO55CA74_00895	ECOK1_0184	ECP_0191	ECS88_0194	ECSE_0182	ECSF_0198	ECSP_0182	ECUMN_0180	ECs0185	EFER_0206	EKO11_3735	ETEC_0178	EcDH1_3420	EcE24377A_0187	EcHS_A0185	EcSMS35_0194	EcolC_3477	G2583_0186	LF82_1912	NRG857_00935	PCN033_0191	PCN061_0182	SBO_0171	SDY_0199	SF0173	SFV_0166	SSON_0195
COG0742	DNA replication recombination and repair	Ribosomal RNA small subunit methyltransferase D	APECO1_2988	APECO78_21115	BWG_3156	CDCO157_4051	CE10_3989	E2348C_3705	EC042_3726	EC55989_3873	ECABU_c38950	ECB_03314	ECDH10B_3639	ECD_03314	ECED1_4138	ECH74115_4785	ECIAI1_3612	ECIAI39_3946	ECNA114_3574	ECO103_4185	ECO111_4273	ECO26_4552	ECO55CA74_19920	ECOK1_3894	ECP_3558	ECS88_3868	ECSE_3733	ECSF_3284	ECSP_4421	ECUMN_3927	ECs4314	EFER_3438	EKO11_0276	ETEC_3711	EcDH1_0250	EcE24377A_3947	EcHS_A3664	EcSMS35_3748	EcolC_0251	G2583_4168	LF82_2024	NRG857_17180	PCN033_3764	PCN061_3553	SBO_3462	SDY_3616	SF3483	SFV_3468	SSON_3703
COG0127	Nucleotide transport and metabolism	deoxyribonucleotide triphosphate pyrophosphatase	APECO1_3567	APECO78_18505	BWG_2676	CDCO157_3581	CE10_3396	E2348C_3207	EC042_3161	EC55989_3247	ECABU_c32410	ECB_02784	ECDH10B_3129	ECD_02784	ECED1_3417	ECH74115_4257	ECIAI1_3087	ECIAI39_3372	ECNA114_3002	ECO103_3534	ECO111_3702	ECO26_4053	ECO55CA74_17225	ECOK1_3342	ECP_2948	ECS88_3236	ECSE_3222	ECSF_2753	ECSP_3925	ECUMN_3306	ECs3830	EFER_2893	EKO11_0774	ETEC_3144	EcDH1_0741	EcE24377A_3298	EcHS_A3114	EcSMS35_3096	EcolC_0760	G2583_3613	LF82_1828	NRG857_14510	PCN033_3215	PCN061_2984	SBO_3036	SDY_3118	SF2945	SFV_3008	SSON_3108
COG3068	Function unknown	conserved hypothetical protein	APECO1_2476	APECO78_00760	BWG_3659	CDCO157_4663	CE10_4679	E2348C_4306	EC042_4366	EC55989_4484	ECABU_c45150	ECB_03876	ECDH10B_4188	ECD_03876	ECED1_4706	ECH74115_5468	ECIAI1_4214	ECIAI39_4389	ECNA114_3424	ECO103_4748	ECO111_4816	ECO26_5108	ECO55CA74_23055	ECOK1_4475	ECP_4212	ECS88_4460	ECSE_4287	ECSF_3853	ECSP_5069	ECUMN_4523	ECs4922	EFER_3755	EKO11_4322	ETEC_4259	EcDH1_3995	EcE24377A_4542	EcHS_A4233	EcSMS35_4447	EcolC_4026	G2583_4817	LF82_3419	NRG857_19955	PCN033_4420	PCN061_4134	SBO_4020	SDY_3727	SF4071	SFV_4071	SSON_4172
COG2197	Signal transduction mechanisms / Transcription	DNA-binding response regulator in two-component regulatory system wtih UhpB	APECO1_2783	APECO78_22195	BWG_3360	CDCO157_4341	CE10_4310	E2348C_3984	EC042_4022	EC55989_4137	ECABU_c41550	ECB_03553	ECDH10B_3852	ECD_03553	ECED1_4364	ECH74115_5099	ECIAI1_3845	ECIAI39_4269	ECNA114_3823	ECO103_4488	ECO111_4493	ECO26_4914	ECO55CA74_21405	ECOK1_4122	ECP_3875	ECS88_4094	ECSE_3953	ECSF_3516	ECSP_4718	ECUMN_4198	ECs4606	EFER_3966	EKO11_0034	ETEC_3963	EcDH1_0034	EcE24377A_4178	EcHS_A3882	EcSMS35_4034	EcolC_0030	G2583_4460	LF82_2364	NRG857_18290	PCN033_4036	PCN061_3810	SBO_3700	SDY_4150	SF3792	SFV_3840	SSON_3623
COG0279	Carbohydrate transport and metabolism	DnaA initiator-associating factor for replication initiation	APECO1_3281	APECO78_19590	BWG_2853	CDCO157_3771	CE10_3679	E2348C_3431	EC042_3438	EC55989_3569	ECABU_c35610	ECB_03016	ECDH10B_3322	ECD_03016	ECED1_3809	ECH74115_4468	ECIAI1_3299	ECIAI39_3646	ECNA114_3228	ECO103_3898	ECO111_3973	ECO26_4254	ECO55CA74_18480	ECOK1_3569	ECP_3237	ECS88_3533	ECSE_3435	ECSF_2983	ECSP_4124	ECUMN_3629	ECs4030	EFER_4346	EKO11_0568	ETEC_3416	EcDH1_0556	EcE24377A_3631	EcHS_A3341	EcSMS35_3444	EcolC_0549	G2583_3873	LF82_0483	NRG857_15630	PCN033_3475	PCN061_3239	SBO_3233	SDY_3328	SF3190	SFV_3179	SSON_3295
COG0717	Nucleotide transport and metabolism	hypothetical protein	APECO1_1156	APECO78_14055	BWG_1855	CDCO157_2652	CE10_2384	E2348C_2207	EC042_2303	EC55989_2321	ECABU_c24000	ECB_01971	ECDH10B_2215	ECD_01971	ECED1_2411	ECH74115_3002	ECIAI1_2141	ECIAI39_0948	ECNA114_2163	ECO103_2544	ECO111_2786	ECO26_2976	ECO55CA74_12465	ECOK1_2295	ECP_2105	ECS88_2164	ECSE_2339	ECSF_1954	ECSP_2822	ECUMN_2403	ECs2872	EFER_2151	EKO11_1728	ETEC_2208	EcDH1_1592	EcE24377A_2358	EcHS_A2205	EcSMS35_0995	EcolC_1576	G2583_2590	LF82_0443	NRG857_10500	PCN033_2233	PCN061_2150	SBO_0892	SDY_2197	SF2129	SFV_2124	SSON_2118
COG0431	General function prediction only	NAD(P)H-dependent FMN reductase	APECO1_49	APECO78_08675	BWG_0789	CDCO157_0996	CE10_0965	E2348C_0930	EC042_1028	EC55989_0986	ECABU_c09760	ECB_00941	ECDH10B_1007	ECD_00941	ECED1_0967	ECH74115_1099	ECIAI1_0978	ECIAI39_2210	ECNA114_1023	ECO103_0982	ECO111_1005	ECO26_1064	ECO55CA74_05715	ECOK1_1004	ECP_0949	ECS88_0965	ECSE_0998	ECSF_0858	ECSP_1042	ECUMN_1133	ECs1020	EFER_1081	EKO11_2893	ETEC_1005	EcDH1_2706	EcE24377A_1052	EcHS_A1046	EcSMS35_2182	EcolC_2659	G2583_1172	LF82_2192	NRG857_04285	PCN033_1032	PCN061_0969	SBO_2228	SDY_2319	SF0936	SFV_0941	SSON_0940
COG0163	Coenzyme metabolism	hypothetical protein	APECO1_4253	APECO78_15375	BWG_2085	CDCO157_2959	CE10_2696	E2348C_2451	EC042_2552	EC55989_2555	ECABU_c26430	ECB_02236	ECDH10B_2473	ECD_02236	ECED1_2775	ECH74115_3451	ECIAI1_2388	ECIAI39_2460	ECNA114_2401	ECO103_2775	ECO111_3059	ECO26_3299	ECO55CA74_14115	ECOK1_2544	ECP_2350	ECS88_2458	ECSE_2620	ECSF_2187	ECSP_3186	ECUMN_2651	ECs3195	EFER_0852	EKO11_1454	ETEC_2447	EcDH1_1345	EcE24377A_2605	EcHS_A2462	EcSMS35_2467	EcolC_1341	G2583_2848	LF82_2354	NRG857_11705	PCN033_2496	PCN061_2410	SBO_2348	SDY_2510	SF2387	SFV_2380	SSON_2369
COG0762	Function unknown	conserved hypothetical protein; putative inner membrane protein	APECO1_3569	APECO78_18495	BWG_2674	CDCO157_3579	CE10_3394	E2348C_3205	EC042_3159	EC55989_3245	ECABU_c32390	ECB_02782	ECDH10B_3127	ECD_02782	ECED1_3415	ECH74115_4255	ECIAI1_3085	ECIAI39_3370	ECNA114_3000	ECO103_3532	ECO111_3700	ECO26_4051	ECO55CA74_17215	ECOK1_3340	ECP_2946	ECS88_3234	ECSE_3220	ECSF_2751	ECSP_3923	ECUMN_3304	ECs3828	EFER_2891	EKO11_0776	ETEC_3142	EcDH1_0743	EcE24377A_3296	EcHS_A3112	EcSMS35_3094	EcolC_0762	G2583_3611	LF82_3193	NRG857_14500	PCN033_3213	PCN061_2982	SBO_3038	SDY_3120	SF2943	SFV_3006	SSON_3106
COG0512	Amino acid transport and metabolism / Coenzyme metabolism	Aminodeoxychorismate synthase, component II	APECO1_3095	APECO78_20595	BWG_3052	CDCO157_3952	CE10_3882	E2348C_3610	EC042_3623	EC55989_3766	ECABU_c37840	ECB_03211	ECDH10B_3536	ECD_03211	ECED1_4024	ECH74115_4670	ECIAI1_3499	ECIAI39_3844	ECNA114_3463	ECO103_4079	ECO111_4170	ECO26_4449	ECO55CA74_19405	ECOK1_3780	ECP_3451	ECS88_3751	ECSE_3622	ECSF_3187	ECSP_4318	ECUMN_3823	ECs4211	EFER_3333	EKO11_0384	ETEC_3611	EcDH1_0352	EcE24377A_3830	EcHS_A3557	EcSMS35_3642	EcolC_0352	G2583_4066	LF82_1586	NRG857_16660	PCN033_3665	PCN061_3442	SBO_3342	SDY_3522	SF3379	SFV_3366	SSON_3491
COG0839	Energy production and conversion	NADH:ubiquinone oxidoreductase, membrane subunit J	APECO1_4285	APECO78_15215	BWG_2054	CDCO157_2928	CE10_2662	E2348C_2420	EC042_2521	EC55989_2524	ECABU_c26120	ECB_02205	ECDH10B_2442	ECD_02205	ECED1_2744	ECH74115_3419	ECIAI1_2354	ECIAI39_2427	ECNA114_2370	ECO103_2744	ECO111_3028	ECO26_3268	ECO55CA74_13955	ECOK1_2513	ECP_2319	ECS88_2427	ECSE_2537	ECSF_2157	ECSP_3154	ECUMN_2619	ECs3164	EFER_0890	EKO11_1487	ETEC_2415	EcDH1_1377	EcE24377A_2573	EcHS_A2429	EcSMS35_2434	EcolC_1372	G2583_2817	LF82_1547	NRG857_11545	PCN033_2463	PCN061_2377	SBO_2313	SDY_2476	SF2356	SFV_2347	SSON_2337
COG4635	Energy production and conversion / Coenzyme metabolism	protoporphyrinogen oxidase	APECO1_2607	APECO78_23070	BWG_3526	CDCO157_4516	CE10_4509	E2348C_4162	EC042_4228	EC55989_4325	ECABU_c43520	ECB_03741	ECDH10B_4039	ECD_03741	ECED1_4552	ECH74115_5289	ECIAI1_4043	ECIAI39_3145	ECNA114_4159	ECO103_4315	ECO111_4676	ECO26_4737	ECO55CA74_22285	ECOK1_4319	ECP_4063	ECS88_4298	ECSE_4136	ECSF_3707	ECSP_4903	ECUMN_4374	ECs4778	EFER_3631	EKO11_4509	ETEC_4125	EcDH1_4131	EcE24377A_4369	EcHS_A4073	EcSMS35_4231	EcolC_4160	G2583_4648	LF82_0981	NRG857_19220	PCN033_4219	PCN061_3986	SBO_3862	SDY_3895	SF3926	SFV_3650	SSON_4023
COG0221	Energy production and conversion	Inorganic pyrophosphatase	APECO1_2165	APECO78_02105	BWG_3936	CDCO157_4890	CE10_4971	E2348C_4553	EC042_4705	EC55989_4784	ECABU_c47930	ECB_04095	ECDH10B_4421	ECD_04095	ECED1_5082	ECH74115_5743	ECIAI1_4458	ECIAI39_4696	ECNA114_4448	ECO103_5023	ECO111_5111	ECO26_5394	ECO55CA74_24245	ECOK1_4742	ECP_4476	ECS88_4816	ECSE_4531	ECSF_4116	ECSP_5327	ECUMN_4759	ECs5204	EFER_4305	EKO11_4084	ETEC_4575	EcDH1_3767	EcE24377A_4795	EcHS_A4479	EcSMS35_4704	EcolC_3784	G2583_5056	LF82_1695	NRG857_21500	PCN033_4681	PCN061_4377	SBO_4219	SDY_4462	SF4264	SFV_4265	SSON_4408
COG5405	Posttranslational modification protein turnover chaperones	peptidase component of the HslUV protease	APECO1_2538	APECO78_00415	BWG_3601	CDCO157_4599	CE10_4602	E2348C_4236	EC042_4306	EC55989_4410	ECABU_c44380	ECB_03817	ECDH10B_4121	ECD_03817	ECED1_4634	ECH74115_5389	ECIAI1_4137	ECIAI39_3062	ECNA114_4071	ECO103_4596	ECO111_4755	ECO26_4653	ECO55CA74_22720	ECOK1_4400	ECP_4141	ECS88_4382	ECSE_4221	ECSF_3792	ECSP_4997	ECUMN_4462	ECs4859	EFER_3840	EKO11_4383	ETEC_4201	EcDH1_4053	EcE24377A_4468	EcHS_A4164	EcSMS35_4374	EcolC_4086	G2583_4739	LF82_1040	NRG857_19630	PCN033_4354	PCN061_4071	SBO_3949	SDY_3805	SF4010	SFV_4003	SSON_4101
COG0716	Energy production and conversion	flavodoxin 2	APECO1_3632	APECO78_18190	BWG_2620	CDCO157_3520	CE10_3334	E2348C_3148	EC042_3106	EC55989_3181	ECABU_c31760	ECB_02727	ECDH10B_3069	ECD_02727	ECED1_3354	ECH74115_4186	ECIAI1_3014	ECIAI39_3311	ECNA114_2937	ECO103_3470	ECO111_3633	ECO26_3984	ECO55CA74_16920	ECOK1_3282	ECP_2888	ECS88_3175	ECSE_3158	ECSF_2690	ECSP_3863	ECUMN_3237	ECs3767	EFER_2830	EKO11_0836	ETEC_3088	EcDH1_0797	EcE24377A_3221	EcHS_A3054	EcSMS35_3028	EcolC_0814	G2583_3548	LF82_0677	NRG857_14210	PCN033_3143	PCN061_2925	SBO_3097	SDY_3187	SF2881	SFV_2943	SSON_3048
COG0521	Coenzyme metabolism	molybdopterin biosynthesis protein B	APECO1_1307	APECO78_07580	BWG_0635	CDCO157_0838	CE10_0802	E2348C_0734	EC042_0865	EC55989_0825	ECABU_c08240	ECB_00749	ECDH10B_0850	ECD_00749	ECED1_0747	ECH74115_0930	ECIAI1_0817	ECIAI39_0758	ECNA114_0714	ECO103_0817	ECO111_0843	ECO26_0908	ECO55CA74_04900	ECOK1_0784	ECP_0796	ECS88_0799	ECSE_0836	ECSF_0708	ECSP_0878	ECUMN_0925	ECs0860	EFER_2329	EKO11_3104	ETEC_0847	EcDH1_2860	EcE24377A_0845	EcHS_A0836	EcSMS35_0805	EcolC_2861	G2583_1010	LF82_1366	NRG857_03485	PCN033_0805	PCN061_0805	SBO_0669	SDY_0824	SF0732	SFV_0765	SSON_0761
COG3272	Function unknown	conserved hypothetical protein	APECO1_1368	APECO78_07060	BWG_0566	CDCO157_0712	CE10_0689	E2348C_0590	EC042_0724	EC55989_0690	ECABU_c07520	ECB_00667	ECDH10B_0774	ECD_00667	ECED1_0679	ECH74115_0797	ECIAI1_0681	ECIAI39_0659	ECNA114_0638	ECO103_0700	ECO111_0724	ECO26_0768	ECO55CA74_04190	ECOK1_0710	ECP_0720	ECS88_0735	ECSE_0766	ECSF_0635	ECSP_0749	ECUMN_0785	ECs0732	EFER_2410	EKO11_3172	ETEC_0719	EcDH1_2929	EcE24377A_0732	EcHS_A0754	EcSMS35_0722	EcolC_2948	G2583_0862	LF82_2607	NRG857_03155	PCN033_0723	PCN061_0726	SBO_0566	SDY_0642	SF0590	SFV_0628	SSON_0658
COG0242	Translation ribosomal structure and biogenesis	peptide deformylase	APECO1_3160	APECO78_20220	BWG_2977	CDCO157_3890	CE10_3822	E2348C_3549	EC042_3563	EC55989_3703	ECABU_c37040	ECB_03137	ECDH10B_3461	ECD_03137	ECED1_3950	ECH74115_4609	ECIAI1_3436	ECIAI39_3781	ECNA114_3361	ECO103_4018	ECO111_4107	ECO26_4388	ECO55CA74_19100	ECOK1_3706	ECP_3374	ECS88_3674	ECSE_3561	ECSF_3111	ECSP_4257	ECUMN_3760	ECs4152	EFER_3270	EKO11_0445	ETEC_3538	EcDH1_0427	EcE24377A_3769	EcHS_A3480	EcSMS35_3582	EcolC_0427	G2583_4005	LF82_0460	NRG857_16280	PCN033_3604	PCN061_3365	SBO_3280	SDY_3463	SF3318	SFV_3306	SSON_3427
COG3153	General function prediction only	putative acyltransferase with acyl-CoA N-acyltransferase domain	APECO1_3274	APECO78_19625	BWG_2860	CDCO157_3778	CE10_3686	E2348C_3437	EC042_3445	EC55989_3576	ECABU_c35670	ECB_03023	ECDH10B_3329	ECD_03023	ECED1_3816	ECH74115_4474	ECIAI1_3306	ECIAI39_3653	ECNA114_3235	ECO103_3905	ECO111_3980	ECO26_4261	ECO55CA74_18515	ECOK1_3575	ECP_3244	ECS88_3540	ECSE_3442	ECSF_2990	ECSP_4131	ECUMN_3636	ECs4037	EFER_3119	EKO11_0561	ETEC_3423	EcDH1_0549	EcE24377A_3637	EcHS_A3348	EcSMS35_3450	EcolC_0542	G2583_3880	LF82_3247	NRG857_15660	PCN033_3482	PCN061_3246	SBO_3226	SDY_3335	SF3197	SFV_3186	SSON_3302
COG2137	General function prediction only	regulatory protein for RecA	APECO1_3828	APECO78_17055	BWG_2434	CDCO157_3316	CE10_3121	E2348C_2961	EC042_2891	EC55989_2960	ECABU_c29680	ECB_02548	ECDH10B_2866	ECD_02548	ECED1_3147	ECH74115_3945	ECIAI1_2790	ECIAI39_2884	ECNA114_2729	ECO103_3233	ECO111_3416	ECO26_3761	ECO55CA74_15925	ECOK1_3070	ECP_2658	ECS88_2961	ECSE_2946	ECSF_2491	ECSP_3646	ECUMN_3019	ECs3555	EFER_0376	EKO11_1077	ETEC_2889	EcDH1_0991	EcE24377A_2982	EcHS_A2834	EcSMS35_2821	EcolC_1014	G2583_3346	LF82_1844	NRG857_13200	PCN033_2922	PCN061_2752	SBO_2820	SDY_2894	SF2721	SFV_2807	SSON_2842
COG0244	Translation ribosomal structure and biogenesis	P pilus assembly protein, pilin FimA	APECO1_2488	APECO78_00685	BWG_3644	CDCO157_4648	CE10_4660	E2348C_4292	EC042_4352	EC55989_4469	ECABU_c45000	ECB_03861	ECDH10B_4173	ECD_03861	ECED1_4692	ECH74115_5450	ECIAI1_4199	ECIAI39_4370	ECNA114_3436	ECO103_4734	ECO111_4801	ECO26_5093	ECO55CA74_22980	ECOK1_4461	ECP_4198	ECS88_4446	ECSE_4272	ECSF_3839	ECSP_5055	ECUMN_4507	ECs4908	EFER_3769	EKO11_4336	ETEC_4244	EcDH1_4010	EcE24377A_4525	EcHS_A4218	EcSMS35_4433	EcolC_4040	G2583_4800	LF82_1932	NRG857_19885	PCN033_4405	PCN061_4120	SBO_4005	SDY_3743	SF4058	SFV_4057	SSON_4158
COG0597	Cell envelope biogenesis outer membrane / Intracellular trafficking and secretion	lipoprotein signal peptidase	APECO1_1956	APECO78_03595	BWG_0025	CDCO157_0028	CE10_0028	E2348C_0027	EC042_0029	EC55989_0026	ECABU_c00270	ECB_00031	ECDH10B_0028	ECD_00031	ECED1_0024	ECH74115_0029	ECIAI1_0028	ECIAI39_0028	ECNA114_0011	ECO103_0028	ECO111_0027	ECO26_0027	ECO55CA74_00135	ECOK1_0023	ECP_0025	ECS88_0026	ECSE_0025	ECSF_0028	ECSP_0028	ECUMN_0028	ECs0030	EFER_0020	EKO11_3886	ETEC_0027	EcDH1_3572	EcE24377A_0027	EcHS_A0029	EcSMS35_0025	EcolC_3628	G2583_0028	LF82_1235	NRG857_00130	PCN033_0026	PCN061_0027	SBO_0026	SDY_0049	SF0023	SFV_0021	SSON_0032
COG0680	Energy production and conversion	hydrogenase 2 maturation protease	APECO1_3429	APECO78_18755	BWG_2711	CDCO157_3621	CE10_3526	E2348C_3280	EC042_3283	EC55989_3410	ECABU_c33990	ECB_02869	ECDH10B_3170	ECD_02869	ECED1_3643	ECH74115_4305	ECIAI1_3142	ECIAI39_3489	ECNA114_3076	ECO103_3678	ECO111_3823	ECO26_4101	ECO55CA74_17720	ECOK1_3412	ECP_3079	ECS88_3375	ECSE_3278	ECSF_2824	ECSP_3972	ECUMN_3477	ECs3878	EFER_2936	EKO11_0720	ETEC_3267	EcDH1_0703	EcE24377A_3462	EcHS_A3173	EcSMS35_3279	EcolC_0700	G2583_3719	LF82_1058	NRG857_14855	PCN033_3319	PCN061_3043	SBO_2870	SDY_3080	SF3040	SFV_3046	SSON_3138
-	-	hydrogenase-2 operon protein HybE	APECO1_3430	APECO78_18750	BWG_2710	CDCO157_3620	CE10_3525	E2348C_3279	EC042_3282	EC55989_3409	ECABU_c33980	ECB_02868	ECDH10B_3169	ECD_02868	ECED1_3642	ECH74115_4304	ECIAI1_3141	ECIAI39_3488	ECNA114_3075	ECO103_3677	ECO111_3822	ECO26_4100	ECO55CA74_17715	ECOK1_3411	ECP_3078	ECS88_3374	ECSE_3277	ECSF_2823	ECSP_3971	ECUMN_3476	ECs3877	EFER_2935	EKO11_0721	ETEC_3266	EcDH1_0704	EcE24377A_3461	EcHS_A3172	EcSMS35_3278	EcolC_0701	G2583_3718	LF82_1059	NRG857_14850	PCN033_3318	PCN061_3042	SBO_2871	SDY_3081	SF3039	SFV_3045	SSON_3137
COG1959	Transcription	DNA-binding transcriptional repressor	APECO1_3994	APECO78_16385	BWG_2295	CDCO157_3164	CE10_2962	E2348C_2814	EC042_2735	EC55989_2816	ECABU_c28370	ECB_02423	ECDH10B_2698	ECD_02423	ECED1_2962	ECH74115_3763	ECIAI1_2583	ECIAI39_2732	ECNA114_2610	ECO103_3048	ECO111_3255	ECO26_3578	ECO55CA74_15145	ECOK1_2880	ECP_2536	ECS88_2707	ECSE_2817	ECSF_2375	ECSP_3475	ECUMN_2851	ECs3397	EFER_0641	EKO11_1202	ETEC_2688	EcDH1_1137	EcE24377A_2816	EcHS_A2682	EcSMS35_2684	EcolC_1146	G2583_3061	LF82_1121	NRG857_12595	PCN033_2744	PCN061_2614	SBO_2555	SDY_2727	SF2578	SFV_2579	SSON_2613
COG1286	General function prediction only	membrane protein required for colicin V production	APECO1_4251	APECO78_15385	BWG_2087	CDCO157_2961	CE10_2698	E2348C_2453	EC042_2554	EC55989_2557	ECABU_c26450	ECB_02238	ECDH10B_2475	ECD_02238	ECED1_2777	ECH74115_3453	ECIAI1_2390	ECIAI39_2462	ECNA114_2403	ECO103_2777	ECO111_3061	ECO26_3301	ECO55CA74_14125	ECOK1_2546	ECP_2352	ECS88_2460	ECSE_2622	ECSF_2189	ECSP_3188	ECUMN_2653	ECs3197	EFER_0850	EKO11_1452	ETEC_2449	EcDH1_1343	EcE24377A_2607	EcHS_A2464	EcSMS35_2469	EcolC_1339	G2583_2850	LF82_0393	NRG857_11715	PCN033_2498	PCN061_2412	SBO_2350	SDY_2512	SF2389	SFV_2382	SSON_2371
COG0315	Coenzyme metabolism	molybdopterin biosynthesis, protein C	APECO1_1306	APECO78_07585	BWG_0636	CDCO157_0839	CE10_0803	E2348C_0735	EC042_0867	EC55989_0826	ECABU_c08250	ECB_00750	ECDH10B_0851	ECD_00750	ECED1_0748	ECH74115_0931	ECIAI1_0818	ECIAI39_0759	ECNA114_0715	ECO103_0818	ECO111_0844	ECO26_0909	ECO55CA74_04905	ECOK1_0785	ECP_0797	ECS88_0800	ECSE_0837	ECSF_0709	ECSP_0879	ECUMN_0926	ECs0861	EFER_2328	EKO11_3103	ETEC_0848	EcDH1_2859	EcE24377A_0846	EcHS_A0837	EcSMS35_0806	EcolC_2860	G2583_1011	LF82_1367	NRG857_03490	PCN033_0806	PCN061_0806	SBO_0670	SDY_0823	SF0733	SFV_0766	SSON_0762
COG0691	Posttranslational modification protein turnover chaperones	trans-translation protein	APECO1_3915	APECO78_16815	BWG_2378	CDCO157_3248	CE10_3053	E2348C_2908	EC042_2819	EC55989_2908	ECABU_c29210	ECB_02508	ECDH10B_2786	ECD_02508	ECED1_3058	ECH74115_3860	ECIAI1_2741	ECIAI39_2823	ECNA114_2688	ECO103_3194	ECO111_3340	ECO26_3661	ECO55CA74_15570	ECOK1_2965	ECP_2620	ECS88_2806	ECSE_2903	ECSF_2455	ECSP_3564	ECUMN_2944	ECs3482	EFER_0453	EKO11_1120	ETEC_2826	EcDH1_1055	EcE24377A_2904	EcHS_A2778	EcSMS35_2772	EcolC_1064	G2583_3201	LF82_2145	NRG857_13010	PCN033_2876	PCN061_2702	SBO_2755	SDY_2793	SF2679	SFV_2852	SSON_2743
COG0245	Lipid metabolism	hypothetical protein	APECO1_3777	APECO78_17320	BWG_2482	CDCO157_3360	CE10_3171	E2348C_3016	EC042_2940	EC55989_3018	ECABU_c30210	ECB_02596	ECDH10B_2914	ECD_02596	ECED1_3202	ECH74115_3997	ECIAI1_2847	ECIAI39_2935	ECNA114_2784	ECO103_3288	ECO111_3470	ECO26_3815	ECO55CA74_16160	ECOK1_3125	ECP_2728	ECS88_3016	ECSE_2998	ECSF_2542	ECSP_3694	ECUMN_3070	ECs3600	EFER_0322	EKO11_1023	ETEC_2937	EcDH1_0942	EcE24377A_3047	EcHS_A2884	EcSMS35_2871	EcolC_0966	G2583_3394	LF82_1129	NRG857_13460	PCN033_2976	PCN061_2802	SBO_2774	SDY_2945	SF2769	SFV_2752	SSON_2894
COG3086	Signal transduction mechanisms	SoxR reducing system protein RseC	APECO1_3961	APECO78_16585	BWG_2334	CDCO157_3204	CE10_3003	E2348C_2847	EC042_2774	EC55989_2859	ECABU_c28720	ECB_02464	ECDH10B_2738	ECD_02464	ECED1_3000	ECH74115_3807	ECIAI1_2683	ECIAI39_2775	ECNA114_2643	ECO103_3148	ECO111_3296	ECO26_3617	ECO55CA74_15345	ECOK1_2914	ECP_2572	ECS88_2744	ECSE_2858	ECSF_2409	ECSP_3516	ECUMN_2892	ECs3436	EFER_0504	EKO11_1163	ETEC_2783	EcDH1_1098	EcE24377A_2856	EcHS_A2725	EcSMS35_2723	EcolC_1107	G2583_3152	LF82_2018	NRG857_12760	PCN033_2785	PCN061_2654	SBO_2598	SDY_2811	SF2632	SFV_2633	SSON_2694
COG2332	Posttranslational modification protein turnover chaperones	periplasmic heme chaperone	APECO1_4361	APECO78_14815	BWG_1970	CDCO157_2849	CE10_2570	E2348C_2341	EC042_2438	EC55989_2450	ECABU_c25310	ECB_02124	ECDH10B_2354	ECD_02124	ECED1_2662	ECH74115_3334	ECIAI1_2279	ECIAI39_2335	ECNA114_2289	ECO103_2672	ECO111_2933	ECO26_3123	ECO55CA74_13540	ECOK1_2431	ECP_2237	ECS88_2344	ECSE_2465	ECSF_2078	ECSP_3076	ECUMN_2532	ECs3086	EFER_2287	EKO11_1559	ETEC_2331	EcDH1_1462	EcE24377A_2496	EcHS_A2335	EcSMS35_2345	EcolC_1453	G2583_2738	LF82_0277	NRG857_11150	PCN033_2380	PCN061_2287	SBO_2110	SDY_0881	SF2281	SFV_2273	SSON_2255
COG1881	General function prediction only	predicted kinase inhibitor	APECO1_1316	APECO78_07535	BWG_0625	CDCO157_0829	CE10_0793	E2348C_0724	EC042_0856	EC55989_0816	ECABU_c08140	ECB_00740	ECDH10B_0841	ECD_00740	ECED1_0737	ECH74115_0921	ECIAI1_0808	ECIAI39_0749	ECNA114_0705	ECO103_0808	ECO111_0834	ECO26_0899	ECO55CA74_04855	ECOK1_0775	ECP_0786	ECS88_0790	ECSE_0826	ECSF_0699	ECSP_0869	ECUMN_0915	ECs0851	EFER_2340	EKO11_3113	ETEC_0838	EcDH1_2869	EcE24377A_0836	EcHS_A0827	EcSMS35_0796	EcolC_2870	G2583_1001	LF82_2619	NRG857_03435	PCN033_0796	PCN061_0796	SBO_0660	SDY_0833	SF0723	SFV_0756	SSON_0752
COG3160	Transcription	stationary phase protein, binds sigma 70 RNA polymerase subunit	APECO1_2480	APECO78_00740	BWG_3655	CDCO157_4659	CE10_4675	E2348C_4302	EC042_4362	EC55989_4480	ECABU_c45110	ECB_03872	ECDH10B_4184	ECD_03872	ECED1_4702	ECH74115_5464	ECIAI1_4210	ECIAI39_4385	ECNA114_3428	ECO103_4744	ECO111_4812	ECO26_5104	ECO55CA74_23035	ECOK1_4471	ECP_4208	ECS88_4456	ECSE_4283	ECSF_3849	ECSP_5065	ECUMN_4519	ECs4918	EFER_3759	EKO11_4326	ETEC_4255	EcDH1_3999	EcE24377A_4537	EcHS_A4229	EcSMS35_4443	EcolC_4030	G2583_4813	LF82_2015	NRG857_19935	PCN033_4416	PCN061_4130	SBO_4016	SDY_3731	SF4067	SFV_4067	SSON_4168
COG0782	Transcription	transcription elongation factor	APECO1_3251	APECO78_19745	BWG_2883	CDCO157_3801	CE10_3711	E2348C_3460	EC042_3472	EC55989_3599	ECABU_c35930	ECB_03046	ECDH10B_3355	ECD_03046	ECED1_3839	ECH74115_4503	ECIAI1_3329	ECIAI39_3676	ECNA114_3260	ECO103_3928	ECO111_4006	ECO26_4285	ECO55CA74_18635	ECOK1_3602	ECP_3268	ECS88_3563	ECSE_3465	ECSF_3013	ECSP_4156	ECUMN_3661	ECs4060	EFER_3158	EKO11_0537	ETEC_3446	EcDH1_0526	EcE24377A_3666	EcHS_A3373	EcSMS35_3477	EcolC_0519	G2583_3906	LF82_0921	NRG857_15775	PCN033_3508	PCN061_3269	SBO_3201	SDY_3362	SF3221	SFV_3211	SSON_3329
COG0511	Lipid metabolism	acetyl CoA carboxylase, BCCP subunit	APECO1_3191	APECO78_20095	BWG_2954	CDCO157_3867	CE10_3782	E2348C_3525	EC042_3538	EC55989_3669	ECABU_c36640	ECB_03113	ECDH10B_3430	ECD_03113	ECED1_3906	ECH74115_4572	ECIAI1_3398	ECIAI39_3747	ECNA114_3326	ECO103_3994	ECO111_4074	ECO26_4353	ECO55CA74_18975	ECOK1_3667	ECP_3340	ECS88_3631	ECSE_3536	ECSF_3079	ECSP_4224	ECUMN_3729	ECs4127	EFER_3234	EKO11_0470	ETEC_3514	EcDH1_0451	EcE24377A_3739	EcHS_A3447	EcSMS35_3550	EcolC_0451	G2583_3974	LF82_0009	NRG857_16110	PCN033_3576	PCN061_3337	SBO_3133	SDY_3432	SF3293	SFV_3280	SSON_3396
COG0319	General function prediction only	metal-binding heat shock protein	APECO1_1404	APECO78_06885	BWG_0530	CDCO157_0682	CE10_0649	E2348C_0552	EC042_0694	EC55989_0654	ECABU_c07070	ECB_00627	ECDH10B_0728	ECD_00627	ECED1_0650	ECH74115_0752	ECIAI1_0643	ECIAI39_0626	ECNA114_0598	ECO103_0666	ECO111_0689	ECO26_0734	ECO55CA74_04035	ECOK1_0663	ECP_0682	ECS88_0694	ECSE_0730	ECSF_0597	ECSP_0710	ECUMN_0752	ECs0697	EFER_2443	EKO11_3207	ETEC_0687	EcDH1_2967	EcE24377A_0688	EcHS_A0706	EcSMS35_0681	EcolC_2986	G2583_0822	LF82_2600	NRG857_02975	PCN033_0691	PCN061_0684	SBO_0523	SDY_0595	SF0623	SFV_0668	SSON_0613
COG2731	Carbohydrate transport and metabolism	conserved hypothetical protein	APECO1_3222	APECO78_19920	BWG_2922	CDCO157_3835	CE10_3746	E2348C_3493	EC042_3505	EC55989_3634	ECABU_c36290	ECB_03081	ECDH10B_3398	ECD_03081	ECED1_3872	ECH74115_4538	ECIAI1_3363	ECIAI39_3710	ECNA114_3294	ECO103_3962	ECO111_4041	ECO26_4320	ECO55CA74_18805	ECOK1_3635	ECP_3304	ECS88_3598	ECSE_3500	ECSF_3046	ECSP_4190	ECUMN_3695	ECs4094	EFER_3192	EKO11_0503	ETEC_3482	EcDH1_0485	EcE24377A_3703	EcHS_A3409	EcSMS35_3516	EcolC_0485	G2583_3941	LF82_3257	NRG857_15945	PCN033_3542	PCN061_3304	SBO_3168	SDY_3396	SF3257	SFV_3246	SSON_3362
COG1781	Nucleotide transport and metabolism	aspartate carbamoyltransferase, regulatory subunit	APECO1_2148	APECO78_02190	BWG_3952	CDCO157_4907	CE10_4991	E2348C_4570	EC042_4722	EC55989_4804	ECABU_c48110	ECB_04112	ECDH10B_4439	ECD_04112	ECED1_5099	ECH74115_5766	ECIAI1_4476	ECIAI39_4719	ECNA114_4467	ECO103_5041	ECO111_5129	ECO26_5415	ECO55CA74_24330	ECOK1_4761	ECP_4494	ECS88_4834	ECSE_4551	ECSF_4133	ECSP_5346	ECUMN_4777	ECs5221	EFER_4326	EKO11_4067	ETEC_4592	EcDH1_3750	EcE24377A_4817	EcHS_A4500	EcSMS35_4725	EcolC_3767	G2583_5074	LF82_1798	NRG857_21590	PCN033_4704	PCN061_4396	SBO_4202	SDY_4263	SF4246	SFV_4248	SSON_4425
-	-	putative hydrolase (Nudix family)	APECO1_216	APECO78_09630	BWG_0982	CDCO157_1538	CE10_1236	E2348C_1275	EC042_1205	EC55989_1247	ECABU_c13480	ECB_01132	ECDH10B_1206	ECD_01132	ECED1_1278	ECH74115_1595	ECIAI1_1172	ECIAI39_2003	ECNA114_1192	ECO103_1258	ECO111_1482	ECO26_1668	ECO55CA74_06890	ECOK1_1242	ECP_1129	ECS88_1149	ECSE_1200	ECSF_1034	ECSP_1514	ECUMN_1378	ECs1606	EFER_1796	EKO11_2700	ETEC_1258	EcDH1_2513	EcE24377A_1297	EcHS_A1254	EcSMS35_1991	EcolC_2469	G2583_1410	LF82_1536	NRG857_05475	PCN033_1222	PCN061_1172	SBO_1905	SDY_2018	SF1153	SFV_1169	SSON_1152
-	-	guanine-hypoxanthine phosphoribosyltransferase	APECO1_1731	APECO78_04620	BWG_0220	CDCO157_0262	CE10_0239	E2348C_0231	EC042_0299	EC55989_0262	ECABU_c03380	ECB_00233	ECDH10B_0220	ECD_00233	ECED1_0272	ECH74115_0283	ECIAI1_0277	ECIAI39_0413	ECNA114_0258	ECO103_0253	ECO111_0300	ECO26_0294	ECO55CA74_01295	ECOK1_0261	ECP_0267	ECS88_0273	ECSE_0258	ECSF_0241	ECSP_0272	ECUMN_0304	ECs0265	EFER_2740	EKO11_3569	ETEC_0261	EcDH1_3369	EcE24377A_0270	EcHS_A0265	EcSMS35_0292	EcolC_3343	G2583_0274	LF82_0920	NRG857_01295	PCN033_0315	PCN061_0237	SBO_0244	SDY_0479	SF0286	SFV_0292	SSON_0280
COG0314	Coenzyme metabolism	molybdopterin converting factor subunit 2	APECO1_1305	APECO78_07595	BWG_0638	CDCO157_0841	CE10_0805	E2348C_0737	EC042_0869	EC55989_0828	ECABU_c08270	ECB_00752	ECDH10B_0853	ECD_00752	ECED1_0750	ECH74115_0933	ECIAI1_0820	ECIAI39_0761	ECNA114_0717	ECO103_0820	ECO111_0846	ECO26_0911	ECO55CA74_04915	ECOK1_0787	ECP_0799	ECS88_0802	ECSE_0839	ECSF_0711	ECSP_0881	ECUMN_0928	ECs0863	EFER_2326	EKO11_3101	ETEC_0850	EcDH1_2857	EcE24377A_0848	EcHS_A0839	EcSMS35_0808	EcolC_2858	G2583_1013	LF82_1369	NRG857_03500	PCN033_0808	PCN061_0808	SBO_0672	SDY_0821	SF0735	SFV_0768	SSON_0764
COG0359	Translation ribosomal structure and biogenesis	50S ribosomal subunit protein L9	APECO1_2190	APECO78_01945	BWG_3915	CDCO157_4865	CE10_4941	E2348C_4526	EC042_4684	EC55989_4761	ECABU_c47630	ECB_04070	ECDH10B_4398	ECD_04070	ECED1_5053	ECH74115_5718	ECIAI1_4436	ECIAI39_4667	ECNA114_4419	ECO103_4995	ECO111_5011	ECO26_5370	ECO55CA74_24120	ECOK1_4716	ECP_4448	ECS88_4789	ECSE_4502	ECSF_4089	ECSP_5303	ECUMN_4736	ECs5179	EFER_4256	EKO11_4108	ETEC_4549	EcDH1_3790	EcE24377A_4764	EcHS_A4447	EcSMS35_4673	EcolC_3810	G2583_5030	LF82_1931	NRG857_21365	PCN033_4656	PCN061_4348	SBO_4251	SDY_4372	SF4356	SFV_4358	SSON_4386
-	-	Peptidoglycan-binding lysin domain protein	APECO1_3856	APECO78_16915	BWG_2408	CDCO157_3287	CE10_3083	E2348C_2928	EC042_2862	EC55989_2933	ECABU_c29280	ECB_02521	ECDH10B_2832	ECD_02521	ECED1_3118	ECH74115_3907	ECIAI1_2761	ECIAI39_2853	ECNA114_2696	ECO103_3206	ECO111_3389	ECO26_3734	ECO55CA74_15770	ECOK1_3031	ECP_2628	ECS88_2929	ECSE_2918	ECSF_2462	ECSP_3610	ECUMN_2989	ECs3526	EFER_0407	EKO11_1106	ETEC_2862	EcDH1_1018	EcE24377A_2945	EcHS_A2800	EcSMS35_2785	EcolC_1041	G2583_3311	LF82_3131	NRG857_13045	PCN033_2889	PCN061_2721	SBO_2854	SDY_2855	SF2692	SFV_2838	SSON_2809
COG0735	Inorganic ion transport and metabolism	ferric uptake regulator; DNA-binding transcriptional dual regulator of siderophore biosynthesis and transport	APECO1_1381	APECO78_06955	BWG_0543	CDCO157_0694	CE10_0673	E2348C_0574	EC042_0711	EC55989_0669	ECABU_c07360	ECB_00640	ECDH10B_0748	ECD_00640	ECED1_0664	ECH74115_0778	ECIAI1_0661	ECIAI39_0640	ECNA114_0622	ECO103_0679	ECO111_0702	ECO26_0747	ECO55CA74_04100	ECOK1_0694	ECP_0703	ECS88_0719	ECSE_0745	ECSF_0621	ECSP_0731	ECUMN_0768	ECs0714	EFER_2426	EKO11_3194	ETEC_0700	EcDH1_2954	EcE24377A_0711	EcHS_A0730	EcSMS35_0705	EcolC_2973	G2583_0844	LF82_0779	NRG857_03085	PCN033_0708	PCN061_0703	SBO_0545	SDY_0623	SF0610	SFV_0648	SSON_0637
COG0456	General function prediction only	acetylase for 30S ribosomal subunit protein S18	APECO1_2053	APECO78_03010	BWG_4064	CDCO157_5017	CE10_5119	E2348C_4670	EC042_4869	EC55989_5034	ECABU_c50070	ECB_04248	ECDH10B_4530	ECD_04248	ECED1_5243	ECH74115_5885	ECIAI1_4595	ECIAI39_4844	ECNA114_4613	ECO103_5157	ECO111_5232	ECO26_5578	ECO55CA74_24940	ECOK1_4884	ECP_4756	ECS88_4994	ECSE_4647	ECSF_4305	ECSP_5455	ECUMN_4996	ECs5331	EFER_4414	EKO11_3942	ETEC_4673	EcDH1_3626	EcE24377A_4968	EcHS_A4607	EcSMS35_4920	EcolC_3684	G2583_5174	LF82_1886	NRG857_22105	PCN033_4882	PCN061_4553	SBO_4434	SDY_4632	SF4404	SFV_4407	SSON_4523
COG2166	General function prediction only	putative Fe-S metabolism protein (sufE-like)	APECO1_3721	APECO78_17675	BWG_2549	CDCO157_3426	CE10_3238	E2348C_3078	EC042_3010	EC55989_3090	ECABU_c30820	ECB_02662	ECDH10B_2981	ECD_02662	ECED1_3265	ECH74115_4076	ECIAI1_2921	ECIAI39_3233	ECNA114_2851	ECO103_3354	ECO111_3536	ECO26_3881	ECO55CA74_16520	ECOK1_3187	ECP_2794	ECS88_3080	ECSE_3071	ECSF_2602	ECSP_3763	ECUMN_3141	ECs3671	EFER_0256	EKO11_0957	ETEC_3001	EcDH1_0877	EcE24377A_3117	EcHS_A2955	EcSMS35_2952	EcolC_0901	G2583_3465	LF82_0359	NRG857_13770	PCN033_3036	PCN061_2874	SBO_2694	SDY_3029	SF2825	SFV_2890	SSON_2968
-	-	hypothetical protein	APECO1_3011	APECO78_21010	BWG_3139	CDCO157_4031	CE10_3969	E2348C_3688	EC042_3709	EC55989_3856	ECABU_c38780	ECB_03297	ECDH10B_3622	ECD_03297	ECED1_4121	ECH74115_4763	ECIAI1_3592	ECIAI39_3928	ECNA114_3554	ECO103_4168	ECO111_4256	ECO26_4535	ECO55CA74_19820	ECOK1_3871	ECP_3541	ECS88_3845	ECSE_3714	ECSF_3265	ECSP_4400	ECUMN_3910	ECs4294	EFER_3420	EKO11_0295	ETEC_3694	EcDH1_0267	EcE24377A_3927	EcHS_A3645	EcSMS35_3728	EcolC_0268	G2583_4148	LF82_3297	NRG857_17095	PCN033_3743	PCN061_3534	SBO_3444	SDY_3596	SF3465	SFV_3451	SSON_3686
COG1490	Translation ribosomal structure and biogenesis	D-tyr-tRNA(Tyr) deacylase	APECO1_2580	APECO78_00175	BWG_3557	CDCO157_4549	CE10_4551	E2348C_4188	EC042_4261	EC55989_4361	ECABU_c43890	ECB_03772	ECDH10B_4077	ECD_03772	ECED1_4587	ECH74115_5334	ECIAI1_4087	ECIAI39_3113	ECNA114_3983	ECO103_4284	ECO111_4707	ECO26_4703	ECO55CA74_22460	ECOK1_4354	ECP_4096	ECS88_4332	ECSE_4170	ECSF_3738	ECSP_4943	ECUMN_4414	ECs4810	EFER_3892	EKO11_4475	ETEC_4157	EcDH1_4099	EcE24377A_4410	EcHS_A4112	EcSMS35_4272	EcolC_4131	G2583_4688	LF82_0530	NRG857_19390	PCN033_4256	PCN061_4024	SBO_3901	SDY_3856	SF3959	SFV_3612	SSON_4056
COG1959	Transcription	DNA-binding transcriptional regulator	APECO1_2214	APECO78_01820	BWG_3890	CDCO157_4840	CE10_4917	E2348C_4501	EC042_4651	EC55989_4733	ECABU_c47360	ECB_04045	ECDH10B_4373	ECD_04045	ECED1_4963	ECH74115_5694	ECIAI1_4411	ECIAI39_4643	ECNA114_4394	ECO103_4971	ECO111_5036	ECO26_5344	ECO55CA74_23995	ECOK1_4692	ECP_4423	ECS88_4764	ECSE_4475	ECSF_4064	ECSP_5278	ECUMN_4711	ECs5154	EFER_4231	EKO11_4134	ETEC_4524	EcDH1_3815	EcE24377A_4737	EcHS_A4421	EcSMS35_4649	EcolC_3835	G2583_5005	LF82_1527	NRG857_21235	PCN033_4627	PCN061_4322	SBO_4278	SDY_4411	SF4333	SFV_4336	SSON_4363
COG3118	Posttranslational modification protein turnover chaperones	thioredoxin 2	APECO1_3950	APECO78_16655	BWG_2346	CDCO157_3216	CE10_3017	E2348C_2859	EC042_2788	EC55989_2872	ECABU_c28840	ECB_02476	ECDH10B_2750	ECD_02476	ECED1_3014	ECH74115_3819	ECIAI1_2700	ECIAI39_2790	ECNA114_2655	ECO103_3161	ECO111_3308	ECO26_3629	ECO55CA74_15405	ECOK1_2926	ECP_2584	ECS88_2757	ECSE_2871	ECSF_2421	ECSP_3529	ECUMN_2908	ECs3448	EFER_0491	EKO11_1151	ETEC_2795	EcDH1_1086	EcE24377A_2869	EcHS_A2739	EcSMS35_2735	EcolC_1095	G2583_3165	LF82_2324	NRG857_12825	PCN033_2798	PCN061_2667	SBO_2614	SDY_2825	SF2644	SFV_2645	SSON_2708
COG0816	DNA replication recombination and repair	Holliday junction resolvase	APECO1_3572	APECO78_18480	BWG_2671	CDCO157_3576	CE10_3391	E2348C_3202	EC042_3156	EC55989_3242	ECABU_c32360	ECB_02779	ECDH10B_3124	ECD_02779	ECED1_3412	ECH74115_4252	ECIAI1_3082	ECIAI39_3367	ECNA114_2997	ECO103_3529	ECO111_3697	ECO26_4048	ECO55CA74_17200	ECOK1_3337	ECP_2943	ECS88_3231	ECSE_3217	ECSF_2748	ECSP_3920	ECUMN_3301	ECs3825	EFER_2888	EKO11_0779	ETEC_3139	EcDH1_0746	EcE24377A_3292	EcHS_A3107	EcSMS35_3091	EcolC_0765	G2583_3608	LF82_3657	NRG857_14485	PCN033_3210	PCN061_2979	SBO_3041	SDY_3123	SF2940	SFV_3003	SSON_3103
COG2166	General function prediction only	cysteine desufuration protein SufE	APECO1_756	APECO78_12210	BWG_1493	CDCO157_2220	CE10_1953	E2348C_1764	EC042_1846	EC55989_1846	ECABU_c19330	ECB_01648	ECDH10B_1813	ECD_01648	ECED1_1878	ECH74115_2393	ECIAI1_1731	ECIAI39_1379	ECNA114_1726	ECO103_1822	ECO111_2148	ECO26_2407	ECO55CA74_10190	ECOK1_1799	ECP_1626	ECS88_1729	ECSE_1802	ECSF_1539	ECSP_2246	ECUMN_1968	ECs2386	EFER_1373	EKO11_2096	ETEC_1712	EcDH1_1963	EcE24377A_1895	EcHS_A1760	EcSMS35_1517	EcolC_1952	G2583_2074	LF82_2203	NRG857_08410	PCN033_1817	PCN061_1718	SBO_1451	SDY_1910	SF1708	SFV_1702	SSON_1477
COG2916	General function prediction only	global nucleic acid-binding transcriptional dual regulator H-NS	APECO1_351	APECO78_10055	BWG_1064	CDCO157_1668	CE10_1414	E2348C_1364	EC042_1292	EC55989_1332	ECABU_c15190	ECB_01213	ECDH10B_1297	ECD_01213	ECED1_1388	ECH74115_1722	ECIAI1_1257	ECIAI39_1572	ECNA114_1407	ECO103_1339	ECO111_1565	ECO26_1749	ECO55CA74_07350	ECOK1_1391	ECP_1284	ECS88_1305	ECSE_1287	ECSF_1218	ECSP_1629	ECUMN_1536	ECs1739	EFER_1718	EKO11_2615	ETEC_1341	EcDH1_2412	EcE24377A_1386	EcHS_A1345	EcSMS35_1904	EcolC_2390	G2583_1511	LF82_1013	NRG857_06355	PCN033_1323	PCN061_1258	SBO_1832	SDY_1289	SF1237	SFV_1250	SSON_1942
-	-	conserved hypothetical protein; putative inner membrane protein	APECO1_1299	APECO78_07625	BWG_0644	CDCO157_0847	CE10_0811	E2348C_0743	EC042_0881	EC55989_0835	ECABU_c08330	ECB_00758	ECDH10B_0859	ECD_00758	ECED1_0756	ECH74115_0940	ECIAI1_0827	ECIAI39_0767	ECNA114_0723	ECO103_0827	ECO111_0852	ECO26_0917	ECO55CA74_04945	ECOK1_0794	ECP_0805	ECS88_0809	ECSE_0846	ECSF_0717	ECSP_0887	ECUMN_0935	ECs0869	EFER_2317	EKO11_3095	ETEC_0858	EcDH1_2851	EcE24377A_0857	EcHS_A0845	EcSMS35_0815	EcolC_2852	G2583_1019	LF82_2633	NRG857_03530	PCN033_0814	PCN061_0814	SBO_0679	SDY_0812	SF0741	SFV_0774	SSON_0770
-	-	glyoxalase I, Ni-dependent	APECO1_733	APECO78_12075	BWG_1466	CDCO157_2194	CE10_1923	E2348C_1738	EC042_1820	EC55989_1819	ECABU_c19040	ECB_01621	ECDH10B_1785	ECD_01621	ECED1_1851	ECH74115_2363	ECIAI1_1703	ECIAI39_1405	ECNA114_1699	ECO103_1792	ECO111_2121	ECO26_2380	ECO55CA74_10055	ECOK1_1770	ECP_1597	ECS88_1700	ECSE_1774	ECSF_1514	ECSP_2216	ECUMN_1941	ECs2360	EFER_1393	EKO11_2123	ETEC_1686	EcDH1_1989	EcE24377A_1862	EcHS_A1728	EcSMS35_1547	EcolC_1978	G2583_2046	LF82_0861	NRG857_08275	PCN033_1789	PCN061_1689	SBO_1484	SDY_1877	SF1678	SFV_1671	SSON_1505
COG0824	General function prediction only	acyl-CoA thioesterase	APECO1_1345	APECO78_07210	BWG_0595	CDCO157_0751	CE10_0740	E2348C_0620	EC042_0762	EC55989_0721	ECABU_c07820	ECB_00696	ECDH10B_0803	ECD_00696	ECED1_0703	ECH74115_0839	ECIAI1_0711	ECIAI39_0711	ECNA114_0673	ECO103_0731	ECO111_0753	ECO26_0797	ECO55CA74_04395	ECOK1_0736	ECP_0747	ECS88_0759	ECSE_0796	ECSF_0669	ECSP_0789	ECUMN_0824	ECs0771	EFER_2368	EKO11_3143	ETEC_0747	EcDH1_2899	EcE24377A_0765	EcHS_A0789	EcSMS35_0759	EcolC_2919	G2583_0903	LF82_2608	NRG857_03280	PCN033_0764	PCN061_0763	SBO_0595	SDY_0684	SF0561	SFV_0600	SSON_0688
COG1188	Translation ribosomal structure and biogenesis	ribosome-associated heat shock protein Hsp15	APECO1_3064	APECO78_20790	BWG_3091	CDCO157_3983	CE10_3917	E2348C_3644	EC042_3661	EC55989_3805	ECABU_c38180	ECB_03252	ECDH10B_3575	ECD_03252	ECED1_4059	ECH74115_4705	ECIAI1_3539	ECIAI39_3878	ECNA114_3497	ECO103_4118	ECO111_4209	ECO26_4488	ECO55CA74_19560	ECOK1_3813	ECP_3486	ECS88_3786	ECSE_3662	ECSF_3221	ECSP_4349	ECUMN_3858	ECs4242	EFER_3366	EKO11_0345	ETEC_3650	EcDH1_0313	EcE24377A_3872	EcHS_A3596	EcSMS35_3678	EcolC_0313	G2583_4096	LF82_1038	NRG857_16830	PCN033_3700	PCN061_3486	SBO_3387	SDY_3678	SF3418	SFV_3405	SSON_3531
COG0824	General function prediction only	hypothetical protein	APECO1_1568	APECO78_05740	BWG_0325	CDCO157_0485	CE10_0416	E2348C_0378	EC042_0481	EC55989_0457	ECABU_c05260	ECB_00395	ECDH10B_0399	ECD_00395	ECED1_0467	ECH74115_0529	ECIAI1_0447	ECIAI39_0230	ECNA114_0421	ECO103_0420	ECO111_0476	ECO26_0478	ECO55CA74_02710	ECOK1_0425	ECP_0504	ECS88_0440	ECSE_0469	ECSF_0404	ECSP_0511	ECUMN_0483	ECs0497	EFER_2574	EKO11_3403	ETEC_0496	EcDH1_3166	EcE24377A_0479	EcHS_A0520	EcSMS35_0486	EcolC_3189	G2583_0555	LF82_2556	NRG857_02095	PCN033_0500	PCN061_0494	SBO_0337	SDY_0287	SF0388	SFV_0417	SSON_0431
COG3029	Energy production and conversion	fumarate reductase subunit C	APECO1_2237	APECO78_01715	BWG_3867	CDCO157_4819	CE10_4893	E2348C_4480	EC042_4628	EC55989_4709	ECABU_c47110	ECB_04024	ECDH10B_4347	ECD_04024	ECED1_4941	ECH74115_5670	ECIAI1_4389	ECIAI39_4619	ECNA114_4372	ECO103_4950	ECO111_5059	ECO26_5321	ECO55CA74_23890	ECOK1_4666	ECP_4398	ECS88_4740	ECSE_4454	ECSF_4042	ECSP_5254	ECUMN_4688	ECs5133	EFER_4206	EKO11_4161	ETEC_4501	EcDH1_3838	EcE24377A_4711	EcHS_A4396	EcSMS35_4623	EcolC_3858	G2583_4981	LF82_0734	NRG857_21130	PCN033_4606	PCN061_4299	SBO_4304	SDY_4396	SF4310	SFV_4311	SSON_4338
COG0822	Energy production and conversion	scaffold protein	APECO1_3996	APECO78_16375	BWG_2293	CDCO157_3162	CE10_2960	E2348C_2812	EC042_2733	EC55989_2814	ECABU_c28350	ECB_02421	ECDH10B_2696	ECD_02421	ECED1_2960	ECH74115_3761	ECIAI1_2581	ECIAI39_2730	ECNA114_2608	ECO103_3046	ECO111_3253	ECO26_3576	ECO55CA74_15135	ECOK1_2878	ECP_2534	ECS88_2705	ECSE_2815	ECSF_2373	ECSP_3473	ECUMN_2849	ECs3395	EFER_0643	EKO11_1204	ETEC_2686	EcDH1_1139	EcE24377A_2814	EcHS_A2680	EcSMS35_2682	EcolC_1148	G2583_3059	LF82_1123	NRG857_12585	PCN033_2742	PCN061_2612	SBO_2553	SDY_2725	SF2576	SFV_2577	SSON_2611
-	-	acetyltransferase, GNAT family	APECO1_3000	APECO78_21075	BWG_3150	CDCO157_4043	CE10_3983	E2348C_3699	EC042_3720	EC55989_3867	ECABU_c38890	ECB_03308	ECDH10B_3633	ECD_03308	ECED1_4132	ECH74115_4778	ECIAI1_3603	ECIAI39_3940	ECNA114_3566	ECO103_4179	ECO111_4267	ECO26_4546	ECO55CA74_19880	ECOK1_3882	ECP_3552	ECS88_3856	ECSE_3726	ECSF_3276	ECSP_4413	ECUMN_3921	ECs4306	EFER_3432	EKO11_0284	ETEC_3705	EcDH1_0256	EcE24377A_3940	EcHS_A3658	EcSMS35_3742	EcolC_0257	G2583_4160	LF82_3300	NRG857_17150	PCN033_3757	PCN061_3547	SBO_3456	SDY_3610	SF3477	SFV_3462	SSON_3697
COG3445	General function prediction only	pyruvate formate lyase subunit	APECO1_3953	APECO78_16640	BWG_2343	CDCO157_3213	CE10_3014	E2348C_2856	EC042_2785	EC55989_2868	ECABU_c28810	ECB_02473	ECDH10B_2747	ECD_02473	ECED1_3010	ECH74115_3816	ECIAI1_2696	ECIAI39_2787	ECNA114_2652	ECO103_3158	ECO111_3305	ECO26_3626	ECO55CA74_15390	ECOK1_2923	ECP_2581	ECS88_2753	ECSE_2868	ECSF_2418	ECSP_3525	ECUMN_2904	ECs3445	EFER_0495	EKO11_1154	ETEC_2792	EcDH1_1089	EcE24377A_2866	EcHS_A2736	EcSMS35_2732	EcolC_1098	G2583_3161	LF82_3111	NRG857_12810	PCN033_2795	PCN061_2664	SBO_2611	SDY_2822	SF2641	SFV_2642	SSON_2705
-	-	conserved hypothetical protein	APECO1_1335	APECO78_07260	BWG_0605	CDCO157_0761	CE10_0757	E2348C_0630	EC042_0773	EC55989_0732	ECABU_c07920	ECB_00706	ECDH10B_0820	ECD_00706	ECED1_0714	ECH74115_0855	ECIAI1_0721	ECIAI39_0721	ECNA114_0683	ECO103_0741	ECO111_0763	ECO26_0807	ECO55CA74_04445	ECOK1_0753	ECP_0764	ECS88_0769	ECSE_0806	ECSF_0679	ECSP_0805	ECUMN_0837	ECs0781	EFER_2357	EKO11_3133	ETEC_0757	EcDH1_2889	EcE24377A_0780	EcHS_A0807	EcSMS35_0776	EcolC_2909	G2583_0919	LF82_2616	NRG857_03330	PCN033_0774	PCN061_0773	SBO_0608	SDY_0697	SF0551	SFV_0587	SSON_0705
COG1539	Coenzyme metabolism	D-erythro-7,8-dihydroneopterin triphosphate 2'-epimerase and dihydroneopterin aldolase	APECO1_4261	APECO78_15335	BWG_2077	CDCO157_2951	CE10_2686	E2348C_2443	EC042_2544	EC55989_2547	ECABU_c26360	ECB_02228	ECDH10B_2465	ECD_02228	ECED1_2767	ECH74115_3443	ECIAI1_2379	ECIAI39_2450	ECNA114_2394	ECO103_2767	ECO111_3051	ECO26_3291	ECO55CA74_14075	ECOK1_2536	ECP_2342	ECS88_2450	ECSE_2561	ECSF_2180	ECSP_3178	ECUMN_2643	ECs3187	EFER_0860	EKO11_1462	ETEC_2438	EcDH1_1353	EcE24377A_2597	EcHS_A2453	EcSMS35_2459	EcolC_1349	G2583_2840	LF82_0729	NRG857_11665	PCN033_2487	PCN061_2402	SBO_2338	SDY_2500	SF2379	SFV_2370	SSON_2360
COG2923	Inorganic ion transport and metabolism	tRNA 2-thiouridine synthesizing protein c	APECO1_3109	APECO78_20510	BWG_3035	CDCO157_3935	CE10_3865	E2348C_3593	EC042_3605	EC55989_3747	ECABU_c37660	ECB_03195	ECDH10B_3519	ECD_03195	ECED1_4004	ECH74115_4653	ECIAI1_3480	ECIAI39_3824	ECNA114_3446	ECO103_4062	ECO111_4151	ECO26_4432	ECO55CA74_19320	ECOK1_3763	ECP_3434	ECS88_3732	ECSE_3605	ECSF_3170	ECSP_4301	ECUMN_3804	ECs4195	EFER_3314	EKO11_0401	ETEC_3595	EcDH1_0369	EcE24377A_3813	EcHS_A3540	EcSMS35_3625	EcolC_0369	G2583_4049	LF82_3275	NRG857_16575	PCN033_3648	PCN061_3425	SBO_3324	SDY_3505	SF3362	SFV_3349	SSON_3474
COG1393	Inorganic ion transport and metabolism	conserved hypothetical protein	APECO1_4086	APECO78_16050	BWG_2234	CDCO157_3098	CE10_2845	E2348C_2707	EC042_2671	EC55989_2751	ECABU_c27820	ECB_02362	ECDH10B_2636	ECD_02362	ECED1_2904	ECH74115_3692	ECIAI1_2519	ECIAI39_2609	ECNA114_2555	ECO103_2980	ECO111_3191	ECO26_3514	ECO55CA74_14815	ECOK1_2778	ECP_2484	ECS88_2651	ECSE_2752	ECSF_2323	ECSP_3409	ECUMN_2783	ECs3333	EFER_0707	EKO11_1267	ETEC_2575	EcDH1_1199	EcE24377A_2750	EcHS_A2601	EcSMS35_2617	EcolC_1206	G2583_2993	LF82_3089	NRG857_12330	PCN033_2629	PCN061_2545	SBO_2487	SDY_2655	SF2513	SFV_2515	SSON_2551
COG2142	Energy production and conversion	succinate dehydrogenase, membrane subunit, binds cytochrome b556	APECO1_1356	APECO78_07135	BWG_0581	CDCO157_0727	CE10_0710	E2348C_0602	EC042_0740	EC55989_0706	ECABU_c07680	ECB_00682	ECDH10B_0789	ECD_00682	ECED1_0692	ECH74115_0814	ECIAI1_0696	ECIAI39_0680	ECNA114_0658	ECO103_0716	ECO111_0739	ECO26_0783	ECO55CA74_04265	ECOK1_0722	ECP_0734	ECS88_0748	ECSE_0782	ECSF_0655	ECSP_0764	ECUMN_0800	ECs0747	EFER_2390	EKO11_3157	ETEC_0733	EcDH1_2913	EcE24377A_0749	EcHS_A0770	EcSMS35_0735	EcolC_2933	G2583_0877	LF82_2100	NRG857_03215	PCN033_0739	PCN061_0745	SBO_0580	SDY_0660	SF0575	SFV_0613	SSON_0673
COG1445	Carbohydrate transport and metabolism	enzyme IIB component of PTS	APECO1_2514	APECO78_00555	BWG_3621	CDCO157_4622	CE10_4627	E2348C_4265	EC042_4328	EC55989_4435	ECABU_c44640	ECB_03838	ECDH10B_4141	ECD_03838	ECED1_4658	ECH74115_5414	ECIAI1_4161	ECIAI39_3036	ECNA114_4093	ECO103_4709	ECO111_4778	ECO26_5070	ECO55CA74_22850	ECOK1_4426	ECP_4166	ECS88_4408	ECSE_4246	ECSF_3814	ECSP_5022	ECUMN_4484	ECs4882	EFER_3810	EKO11_4359	ETEC_4221	EcDH1_4033	EcE24377A_4493	EcHS_A4187	EcSMS35_4401	EcolC_4063	G2583_4765	LF82_0748	NRG857_19750	PCN033_4375	PCN061_4093	SBO_3972	SDY_3788	SF4030	SFV_4022	SSON_4126
COG3085	Function unknown	conserved hypothetical protein	APECO1_2705	APECO78_22675	BWG_3451	CDCO157_4435	CE10_4409	E2348C_4067	EC042_4144	EC55989_4238	ECABU_c42480	ECB_03643	ECDH10B_3952	ECD_03643	ECED1_4452	ECH74115_5200	ECIAI1_3952	ECIAI39_3020	ECNA114_3906	ECO103_4399	ECO111_4591	ECO26_4821	ECO55CA74_21875	ECOK1_4212	ECP_3960	ECS88_4188	ECSE_4047	ECSF_3605	ECSP_4814	ECUMN_4292	ECs4699	EFER_3737	EKO11_4590	ETEC_4048	EcDH1_4210	EcE24377A_4277	EcHS_A3982	EcSMS35_4132	EcolC_4237	G2583_4559	LF82_3386	NRG857_18710	PCN033_4137	PCN061_3900	SBO_3776	SDY_3984	SF3840	SFV_3736	SSON_3933
COG0347	Amino acid transport and metabolism	regulatory protein P-II for glutamine synthetase	APECO1_3978	APECO78_16495	BWG_2317	CDCO157_3187	CE10_2986	E2348C_2830	EC042_2757	EC55989_2839	ECABU_c28540	ECB_02445	ECDH10B_2720	ECD_02445	ECED1_2980	ECH74115_3787	ECIAI1_2606	ECIAI39_2757	ECNA114_2626	ECO103_3074	ECO111_3279	ECO26_3600	ECO55CA74_15260	ECOK1_2897	ECP_2555	ECS88_2724	ECSE_2841	ECSF_2392	ECSP_3497	ECUMN_2873	ECs3419	EFER_0522	EKO11_1180	ETEC_2710	EcDH1_1115	EcE24377A_2838	EcHS_A2706	EcSMS35_2706	EcolC_1124	G2583_3083	LF82_0847	NRG857_12675	PCN033_2766	PCN061_2636	SBO_2581	SDY_2743	SF2600	SFV_2601	SSON_2636
COG0633	Energy production and conversion	hypothetical protein	APECO1_4000	APECO78_16355	BWG_2289	CDCO157_3158	CE10_2956	E2348C_2808	EC042_2729	EC55989_2810	ECABU_c28310	ECB_02417	ECDH10B_2692	ECD_02417	ECED1_2956	ECH74115_3756	ECIAI1_2577	ECIAI39_2726	ECNA114_2603	ECO103_3042	ECO111_3249	ECO26_3572	ECO55CA74_15115	ECOK1_2873	ECP_2530	ECS88_2701	ECSE_2811	ECSF_2369	ECSP_3469	ECUMN_2845	ECs3391	EFER_0647	EKO11_1208	ETEC_2682	EcDH1_1143	EcE24377A_2809	EcHS_A2676	EcSMS35_2677	EcolC_1152	G2583_3055	LF82_0637	NRG857_12565	PCN033_2737	PCN061_2607	SBO_2549	SDY_2721	SF2572	SFV_2573	SSON_2607
COG3027	Function unknown	protein that localizes to the cytokinetic ring	APECO1_3618	APECO78_18265	BWG_2635	CDCO157_3534	CE10_3348	E2348C_3162	EC042_3121	EC55989_3198	ECABU_c31930	ECB_02742	ECDH10B_3084	ECD_02742	ECED1_3369	ECH74115_4203	ECIAI1_3029	ECIAI39_3326	ECNA114_2953	ECO103_3486	ECO111_3648	ECO26_3999	ECO55CA74_16990	ECOK1_3297	ECP_2903	ECS88_3190	ECSE_3173	ECSF_2704	ECSP_3877	ECUMN_3252	ECs3781	EFER_2847	EKO11_0821	ETEC_3103	EcDH1_0782	EcE24377A_3238	EcHS_A3069	EcSMS35_3044	EcolC_0799	G2583_3562	LF82_3720	NRG857_14285	PCN033_3160	PCN061_2940	SBO_3082	SDY_3171	SF2896	SFV_2958	SSON_3063
COG2146	Inorganic ion transport and metabolism / General function prediction only	nitrite reductase small subunit	APECO1_3090	APECO78_20625	BWG_3058	CDCO157_3958	CE10_3889	E2348C_3616	EC042_3628	EC55989_3772	ECABU_c37900	ECB_03217	ECDH10B_3542	ECD_03217	ECED1_4030	ECH74115_4677	ECIAI1_3505	ECIAI39_3850	ECNA114_3468	ECO103_4085	ECO111_4176	ECO26_4455	ECO55CA74_19435	ECOK1_3785	ECP_3457	ECS88_3757	ECSE_3628	ECSF_3193	ECSP_4324	ECUMN_3829	ECs4217	EFER_3338	EKO11_0378	ETEC_3617	EcDH1_0346	EcE24377A_3836	EcHS_A3562	EcSMS35_3648	EcolC_0346	G2583_4072	LF82_1497	NRG857_16690	PCN033_3672	PCN061_3449	SBO_3348	SDY_3528	SF3385	SFV_3372	SSON_3497
COG0393	Function unknown	conserved hypothetical protein	APECO1_1227	APECO78_08105	BWG_0719	CDCO157_0928	CE10_0890	E2348C_0863	EC042_0958	EC55989_0911	ECABU_c09070	ECB_00871	ECDH10B_0936	ECD_00871	ECED1_0833	ECH74115_1027	ECIAI1_0906	ECIAI39_0847	ECNA114_0808	ECO103_0910	ECO111_0935	ECO26_0993	ECO55CA74_05365	ECOK1_0868	ECP_0881	ECS88_0887	ECSE_0924	ECSF_0791	ECSP_0971	ECUMN_1061	ECs0952	EFER_1009	EKO11_2970	ETEC_0933	EcDH1_2776	EcE24377A_0939	EcHS_A0970	EcSMS35_0895	EcolC_2730	G2583_1103	LF82_2666	NRG857_03910	PCN033_0898	PCN061_0894	SBO_0799	SDY_2397	SF0821	SFV_0854	SSON_0852
COG0640	Transcription	putative DNA-binding transcriptional regulator	APECO1_3855	APECO78_16925	BWG_2410	CDCO157_3289	CE10_3085	E2348C_2930	EC042_2863	EC55989_2935	ECABU_c29310	ECB_02523	ECDH10B_2834	ECD_02523	ECED1_3120	ECH74115_3909	ECIAI1_2763	ECIAI39_2855	ECNA114_2698	ECO103_3208	ECO111_3391	ECO26_3736	ECO55CA74_15780	ECOK1_3033	ECP_2630	ECS88_2931	ECSE_2920	ECSF_2464	ECSP_3612	ECUMN_2991	ECs3528	EFER_0405	EKO11_1104	ETEC_2864	EcDH1_1016	EcE24377A_2947	EcHS_A2802	EcSMS35_2787	EcolC_1039	G2583_3313	LF82_3132	NRG857_13055	PCN033_2891	PCN061_2723	SBO_2852	SDY_2857	SF2695	SFV_2836	SSON_2811
-	-	conserved hypothetical protein	APECO1_4239	APECO78_15445	BWG_2099	CDCO157_2974	CE10_2710	E2348C_2465	EC042_2566	EC55989_2569	ECABU_c26580	ECB_02250	ECDH10B_2487	ECD_02250	ECED1_2789	ECH74115_3466	ECIAI1_2402	ECIAI39_2474	ECNA114_2416	ECO103_2790	ECO111_3073	ECO26_3313	ECO55CA74_14185	ECOK1_2607	ECP_2364	ECS88_2473	ECSE_2634	ECSF_2202	ECSP_3200	ECUMN_2665	ECs3209	EFER_0838	EKO11_1440	ETEC_2461	EcDH1_1331	EcE24377A_2620	EcHS_A2477	EcSMS35_2482	EcolC_1327	G2583_2862	LF82_3068	NRG857_11775	PCN033_2511	PCN061_2425	SBO_2362	SDY_2524	SF2401	SFV_2394	SSON_2383
COG0776	DNA replication recombination and repair	HU, DNA-binding transcriptional regulator, beta subunit	APECO1_1571	APECO78_05725	BWG_0322	CDCO157_0482	CE10_0413	E2348C_0375	EC042_0478	EC55989_0454	ECABU_c05230	ECB_00392	ECDH10B_0396	ECD_00392	ECED1_0464	ECH74115_0526	ECIAI1_0444	ECIAI39_0233	ECNA114_0418	ECO103_0417	ECO111_0473	ECO26_0475	ECO55CA74_02695	ECOK1_0422	ECP_0501	ECS88_0437	ECSE_0466	ECSF_0401	ECSP_0508	ECUMN_0480	ECs0494	EFER_2577	EKO11_3406	ETEC_0493	EcDH1_3169	EcE24377A_0476	EcHS_A0517	EcSMS35_0483	EcolC_3192	G2583_0552	LF82_1048	NRG857_02080	PCN033_0497	PCN061_0491	SBO_0334	SDY_0292	SF0385	SFV_0414	SSON_0423
COG0298	Posttranslational modification protein turnover chaperones	protein required for maturation of hydrogenases 1 and 3	APECO1_3797	APECO78_17225	BWG_2464	CDCO157_3344	CE10_3153	E2348C_2993	EC042_2922	EC55989_2995	ECABU_c29990	ECB_02578	ECDH10B_2896	ECD_02578	ECED1_3180	ECH74115_3980	ECIAI1_2823	ECIAI39_2917	ECNA114_2762	ECO103_3266	ECO111_3448	ECO26_3793	ECO55CA74_16075	ECOK1_3102	ECP_2691	ECS88_2993	ECSE_2976	ECSF_2521	ECSP_3677	ECUMN_3051	ECs3584	EFER_0349	EKO11_1046	ETEC_2919	EcDH1_0961	EcE24377A_3016	EcHS_A2865	EcSMS35_2853	EcolC_0984	G2583_3377	LF82_1076	NRG857_13355	PCN033_2952	PCN061_2783	SBO_2792	SDY_2925	SF2745	SFV_2775	SSON_2875
COG3062	Inorganic ion transport and metabolism	assembly protein for periplasmic nitrate reductase	APECO1_4352	APECO78_14865	BWG_1980	CDCO157_2859	CE10_2580	E2348C_2351	EC042_2448	EC55989_2461	ECABU_c25410	ECB_02134	ECDH10B_2364	ECD_02134	ECED1_2672	ECH74115_3344	ECIAI1_2290	ECIAI39_2345	ECNA114_2299	ECO103_2682	ECO111_2943	ECO26_3133	ECO55CA74_13590	ECOK1_2441	ECP_2248	ECS88_2354	ECSE_2475	ECSF_2088	ECSP_3086	ECUMN_2542	ECs3096	EFER_2297	EKO11_1549	ETEC_2341	EcDH1_1452	EcE24377A_2506	EcHS_A2345	EcSMS35_2355	EcolC_1443	G2583_2748	LF82_1455	NRG857_11200	PCN033_2390	PCN061_2297	SBO_2100	SDY_0871	SF2291	SFV_2283	SSON_2265
COG0086	Transcription	RNA polymerase, beta prime subunit	APECO1_2485	APECO78_00700	BWG_3647	CDCO157_4651	CE10_4663	E2348C_4295	EC042_4355	EC55989_4472	ECABU_c45040	ECB_03864	ECDH10B_4176	ECD_03864	ECED1_4695	ECH74115_5454	ECIAI1_4202	ECIAI39_4373	ECNA114_3433	ECO103_4737	ECO111_4804	ECO26_5096	ECO55CA74_22995	ECOK1_4464	ECP_4201	ECS88_4449	ECSE_4275	ECSF_3842	ECSP_5058	ECUMN_4510	ECs4911	EFER_3766	EKO11_4333	ETEC_4247	EcDH1_4007	EcE24377A_4529	EcHS_A4221	EcSMS35_4436	EcolC_4037	G2583_4804	LF82_1960	NRG857_19900	PCN033_4408	PCN061_4123	SBO_4008	SDY_3740	SF4061	SFV_4060	SSON_4161
COG0480	Translation ribosomal structure and biogenesis	protein chain elongation factor EF-G, GTP-binding	APECO1_3113	APECO78_20490	BWG_3031	CDCO157_3931	CE10_3861	E2348C_3589	EC042_3601	EC55989_3743	ECABU_c37620	ECB_03191	ECDH10B_3515	ECD_03191	ECED1_4000	ECH74115_4649	ECIAI1_3476	ECIAI39_3820	ECNA114_3442	ECO103_4058	ECO111_4147	ECO26_4428	ECO55CA74_19300	ECOK1_3759	ECP_3430	ECS88_3728	ECSE_3601	ECSF_3166	ECSP_4297	ECUMN_3800	ECs4191	EFER_3310	EKO11_0405	ETEC_3592	EcDH1_0373	EcE24377A_3809	EcHS_A3536	EcSMS35_3621	EcolC_0373	G2583_4045	LF82_0780	NRG857_16555	PCN033_3644	PCN061_3421	SBO_3321	SDY_3501	SF3358	SFV_3345	SSON_3470
COG0443	Posttranslational modification protein turnover chaperones	chaperone Hsp70, co-chaperone with DnaJ	APECO1_1965	APECO78_03520	BWG_0013	CDCO157_0013	CE10_0012	E2348C_0014	EC042_0014	EC55989_0014	ECABU_c00150	ECB_00014	ECDH10B_0014	ECD_00014	ECED1_0013	ECH74115_0014	ECIAI1_0014	ECIAI39_0013	ECNA114_4657	ECO103_0014	ECO111_0013	ECO26_0013	ECO55CA74_00065	ECOK1_0013	ECP_0014	ECS88_0014	ECSE_0013	ECSF_0014	ECSP_0014	ECUMN_0014	ECs0014	EFER_0010	EKO11_3898	ETEC_0013	EcDH1_3583	EcE24377A_0014	EcHS_A0015	EcSMS35_0012	EcolC_3642	G2583_0014	LF82_0507	NRG857_00075	PCN033_0013	PCN061_0013	SBO_0015	SDY_0013	SF0014	SFV_0012	SSON_0014
COG0539	Translation ribosomal structure and biogenesis	hypothetical protein	APECO1_23	APECO78_08535	BWG_0763	CDCO157_0970	CE10_0939	E2348C_0904	EC042_1001	EC55989_0956	ECABU_c09490	ECB_00915	ECDH10B_0981	ECD_00915	ECED1_0938	ECH74115_1072	ECIAI1_0952	ECIAI39_2236	ECNA114_0997	ECO103_0954	ECO111_0979	ECO26_1037	ECO55CA74_05580	ECOK1_0978	ECP_0922	ECS88_0939	ECSE_0970	ECSF_0832	ECSP_1015	ECUMN_1104	ECs0994	EFER_1055	EKO11_2919	ETEC_0979	EcDH1_2732	EcE24377A_1008	EcHS_A1017	EcSMS35_2209	EcolC_2685	G2583_1146	LF82_1968	NRG857_04150	PCN033_1001	PCN061_0942	SBO_2199	SDY_2347	SF0907	SFV_0912	SSON_0913
COG0055	Energy production and conversion	F1 sector of membrane-bound ATP synthase, beta subunit	APECO1_2729	APECO78_22550	BWG_3423	CDCO157_4410	CE10_4377	E2348C_4042	EC042_4119	EC55989_4207	ECABU_c42160	ECB_03616	ECDH10B_3919	ECD_03616	ECED1_4422	ECH74115_5168	ECIAI1_3916	ECIAI39_4336	ECNA114_3881	ECO103_4426	ECO111_4566	ECO26_4846	ECO55CA74_21750	ECOK1_4181	ECP_3931	ECS88_4154	ECSE_4022	ECSF_3580	ECSP_4782	ECUMN_4262	ECs4674	EFER_4031	EKO11_4613	ETEC_4023	EcDH1_4235	EcE24377A_4247	EcHS_A3948	EcSMS35_4100	EcolC_4262	G2583_4528	LF82_0194	NRG857_18585	PCN033_4110	PCN061_3873	SBO_3755	SDY_4016	SF3812	SFV_3758	SSON_3887
COG0282	Energy production and conversion	acetate kinase A and propionate kinase 2	APECO1_4268	APECO78_15300	BWG_2070	CDCO157_2944	CE10_2679	E2348C_2436	EC042_2537	EC55989_2540	ECABU_c26280	ECB_02221	ECDH10B_2458	ECD_02221	ECED1_2760	ECH74115_3436	ECIAI1_2371	ECIAI39_2443	ECNA114_2387	ECO103_2760	ECO111_3044	ECO26_3284	ECO55CA74_14040	ECOK1_2529	ECP_2335	ECS88_2443	ECSE_2554	ECSF_2173	ECSP_3171	ECUMN_2635	ECs3180	EFER_0872	EKO11_1469	ETEC_2431	EcDH1_1360	EcE24377A_2590	EcHS_A2446	EcSMS35_2452	EcolC_1356	G2583_2833	LF82_0017	NRG857_11630	PCN033_2480	PCN061_2395	SBO_2331	SDY_2492	SF2372	SFV_2363	SSON_2353
COG0045	Energy production and conversion	succinyl-CoA synthetase, beta subunit	APECO1_1351	APECO78_07165	BWG_0586	CDCO157_0733	CE10_0715	E2348C_0607	EC042_0745	EC55989_0711	ECABU_c07730	ECB_00687	ECDH10B_0794	ECD_00687	ECED1_0697	ECH74115_0820	ECIAI1_0701	ECIAI39_0685	ECNA114_0663	ECO103_0721	ECO111_0744	ECO26_0788	ECO55CA74_04295	ECOK1_0727	ECP_0739	ECS88_0753	ECSE_0787	ECSF_0660	ECSP_0770	ECUMN_0805	ECs0753	EFER_2385	EKO11_3152	ETEC_0738	EcDH1_2908	EcE24377A_0754	EcHS_A0775	EcSMS35_0740	EcolC_2928	G2583_0883	LF82_2197	NRG857_03240	PCN033_0744	PCN061_0750	SBO_0586	SDY_0666	SF0569	SFV_0608	SSON_0679
COG0202	Transcription	RNA polymerase, alpha subunit	APECO1_3152	APECO78_20265	BWG_2986	CDCO157_3899	CE10_3830	E2348C_3558	EC042_3571	EC55989_3712	ECABU_c37130	ECB_03146	ECDH10B_3470	ECD_03146	ECED1_3959	ECH74115_4617	ECIAI1_3445	ECIAI39_3790	ECNA114_3369	ECO103_4027	ECO111_4116	ECO26_4397	ECO55CA74_19145	ECOK1_3714	ECP_3383	ECS88_3683	ECSE_3570	ECSF_3120	ECSP_4266	ECUMN_3769	ECs4160	EFER_3279	EKO11_0436	ETEC_3547	EcDH1_0418	EcE24377A_3778	EcHS_A3489	EcSMS35_3590	EcolC_0418	G2583_4013	LF82_1958	NRG857_16325	PCN033_3613	PCN061_3374	SBO_3289	SDY_3471	SF3327	SFV_3315	SSON_3436
COG1005	Energy production and conversion	NADH:ubiquinone oxidoreductase, membrane subunit H	APECO1_4283	APECO78_15225	BWG_2056	CDCO157_2930	CE10_2664	E2348C_2422	EC042_2523	EC55989_2526	ECABU_c26140	ECB_02207	ECDH10B_2444	ECD_02207	ECED1_2746	ECH74115_3421	ECIAI1_2356	ECIAI39_2429	ECNA114_2372	ECO103_2746	ECO111_3030	ECO26_3270	ECO55CA74_13965	ECOK1_2515	ECP_2321	ECS88_2429	ECSE_2539	ECSF_2159	ECSP_3156	ECUMN_2621	ECs3166	EFER_0888	EKO11_1485	ETEC_2417	EcDH1_1375	EcE24377A_2575	EcHS_A2431	EcSMS35_2436	EcolC_1370	G2583_2819	LF82_1545	NRG857_11555	PCN033_2465	PCN061_2379	SBO_2315	SDY_2478	SF2358	SFV_2349	SSON_2339
COG0774	Cell envelope biogenesis outer membrane	UDP-3-O-acyl N-acetylglucosamine deacetylase	APECO1_1890	APECO78_03930	BWG_0091	CDCO157_0099	CE10_0098	E2348C_0101	EC042_0097	EC55989_0092	ECABU_c01010	ECB_00097	ECDH10B_0078	ECD_00097	ECED1_0097	ECH74115_0104	ECIAI1_0096	ECIAI39_0099	ECNA114_0089	ECO103_0098	ECO111_0099	ECO26_0099	ECO55CA74_00475	ECOK1_0097	ECP_0098	ECS88_0100	ECSE_0098	ECSF_0106	ECSP_0099	ECUMN_0096	ECs0100	EFER_0118	EKO11_3818	ETEC_0094	EcDH1_3504	EcE24377A_0098	EcHS_A0102	EcSMS35_0101	EcolC_3561	G2583_0100	LF82_1226	NRG857_00490	PCN033_0104	PCN061_0096	SBO_0083	SDY_0126	SF0093	SFV_0089	SSON_0104
COG4785	General function prediction only	lipoprotein precursor	APECO1_3267	APECO78_19660	BWG_2867	CDCO157_3785	CE10_3693	E2348C_3444	EC042_3454	EC55989_3583	ECABU_c35740	ECB_03030	ECDH10B_3336	ECD_03030	ECED1_3823	ECH74115_4482	ECIAI1_3313	ECIAI39_3660	ECNA114_3244	ECO103_3912	ECO111_3987	ECO26_4269	ECO55CA74_18550	ECOK1_3584	ECP_3251	ECS88_3547	ECSE_3449	ECSF_2997	ECSP_4138	ECUMN_3645	ECs4044	EFER_3142	EKO11_0553	ETEC_3430	EcDH1_0542	EcE24377A_3645	EcHS_A3355	EcSMS35_3459	EcolC_0535	G2583_3887	LF82_1503	NRG857_15695	PCN033_3492	PCN061_3253	SBO_3219	SDY_3342	SF3204	SFV_3193	SSON_3309
COG0224	Energy production and conversion	F1 sector of membrane-bound ATP synthase, gamma subunit	APECO1_2728	APECO78_22555	BWG_3424	CDCO157_4411	CE10_4378	E2348C_4043	EC042_4120	EC55989_4208	ECABU_c42170	ECB_03617	ECDH10B_3920	ECD_03617	ECED1_4423	ECH74115_5169	ECIAI1_3917	ECIAI39_4337	ECNA114_3882	ECO103_4425	ECO111_4567	ECO26_4845	ECO55CA74_21755	ECOK1_4182	ECP_3932	ECS88_4155	ECSE_4023	ECSF_3581	ECSP_4783	ECUMN_4263	ECs4675	EFER_4032	EKO11_4612	ETEC_4024	EcDH1_4234	EcE24377A_4249	EcHS_A3949	EcSMS35_4101	EcolC_4261	G2583_4529	LF82_0197	NRG857_18590	PCN033_4111	PCN061_3874	SBO_3754	SDY_4015	SF3813	SFV_3759	SSON_3886
COG0090	Translation ribosomal structure and biogenesis	50S ribosomal subunit protein L2	APECO1_3133	APECO78_20375	BWG_3008	CDCO157_3921	CE10_3852	E2348C_3580	EC042_3592	EC55989_3733	ECABU_c37380	ECB_03168	ECDH10B_3492	ECD_03168	ECED1_3980	ECH74115_4640	ECIAI1_3466	ECIAI39_3811	ECNA114_3391	ECO103_4049	ECO111_4138	ECO26_4419	ECO55CA74_19255	ECOK1_3735	ECP_3405	ECS88_3704	ECSE_3592	ECSF_3142	ECSP_4288	ECUMN_3790	ECs4182	EFER_3300	EKO11_0414	ETEC_3569	EcDH1_0396	EcE24377A_3800	EcHS_A3511	EcSMS35_3612	EcolC_0396	G2583_4035	LF82_1926	NRG857_16435	PCN033_3635	PCN061_3396	SBO_3311	SDY_3493	SF3349	SFV_3336	SSON_3458
COG0052	Translation ribosomal structure and biogenesis	hypothetical protein	APECO1_1818	APECO78_04275	BWG_0161	CDCO157_0169	CE10_0171	E2348C_0174	EC042_0167	EC55989_0163	ECABU_c01810	ECB_00167	ECDH10B_0149	ECD_00167	ECED1_0175	ECH74115_0179	ECIAI1_0167	ECIAI39_0171	ECNA114_0158	ECO103_0167	ECO111_0170	ECO26_0171	ECO55CA74_00825	ECOK1_0170	ECP_0177	ECS88_0179	ECSE_0168	ECSF_0184	ECSP_0168	ECUMN_0166	ECs0171	EFER_0191	EKO11_3749	ETEC_0164	EcDH1_3434	EcE24377A_0173	EcHS_A0171	EcSMS35_0180	EcolC_3491	G2583_0172	LF82_1969	NRG857_00865	PCN033_0176	PCN061_0167	SBO_0157	SDY_0185	SF0159	SFV_0152	SSON_0181
COG2864	Energy production and conversion	formate dehydrogenase-O, cytochrome b556 subunit	APECO1_2573	APECO78_00210	BWG_3562	CDCO157_4557	CE10_4557	E2348C_4195	EC042_4266	EC55989_4369	ECABU_c43970	ECB_03777	ECDH10B_4082	ECD_03777	ECED1_4595	ECH74115_5342	ECIAI1_4096	ECIAI39_3107	ECNA114_3992	ECO103_4635	ECO111_4715	ECO26_4694	ECO55CA74_22490	ECOK1_4360	ECP_4104	ECS88_4340	ECSE_4178	ECSF_3749	ECSP_4950	ECUMN_4422	ECs4818	EFER_3885	EKO11_4465	ETEC_4162	EcDH1_4092	EcE24377A_4421	EcHS_A4120	EcSMS35_4278	EcolC_4126	G2583_4696	LF82_0635	NRG857_19430	PCN033_4264	PCN061_4031	SBO_3906	SDY_3851	SF3968	SFV_3603	SSON_4061
COG0087	Translation ribosomal structure and biogenesis	50S ribosomal subunit protein L3	APECO1_3131	APECO78_20390	BWG_3011	CDCO157_3924	CE10_3855	E2348C_3583	EC042_3595	EC55989_3736	ECABU_c37410	ECB_03171	ECDH10B_3495	ECD_03171	ECED1_3983	ECH74115_4643	ECIAI1_3469	ECIAI39_3814	ECNA114_3394	ECO103_4052	ECO111_4141	ECO26_4422	ECO55CA74_19270	ECOK1_3738	ECP_3408	ECS88_3707	ECSE_3595	ECSF_3145	ECSP_4291	ECUMN_3793	ECs4185	EFER_3303	EKO11_0411	ETEC_3572	EcDH1_0393	EcE24377A_3803	EcHS_A3514	EcSMS35_3615	EcolC_0393	G2583_4038	LF82_1927	NRG857_16450	PCN033_3638	PCN061_3399	SBO_3314	SDY_3496	SF3352	SFV_3339	SSON_3461
COG0088	Translation ribosomal structure and biogenesis	50S ribosomal subunit protein L4	APECO1_3132	APECO78_20385	BWG_3010	CDCO157_3923	CE10_3854	E2348C_3582	EC042_3594	EC55989_3735	ECABU_c37400	ECB_03170	ECDH10B_3494	ECD_03170	ECED1_3982	ECH74115_4642	ECIAI1_3468	ECIAI39_3813	ECNA114_3393	ECO103_4051	ECO111_4140	ECO26_4421	ECO55CA74_19265	ECOK1_3737	ECP_3407	ECS88_3706	ECSE_3594	ECSF_3144	ECSP_4290	ECUMN_3792	ECs4184	EFER_3302	EKO11_0412	ETEC_3571	EcDH1_0394	EcE24377A_3802	EcHS_A3513	EcSMS35_3614	EcolC_0394	G2583_4037	LF82_1928	NRG857_16445	PCN033_3637	PCN061_3398	SBO_3313	SDY_3495	SF3351	SFV_3338	SSON_3460
COG1143	Energy production and conversion	NADH:ubiquinone oxidoreductase, chain I	APECO1_4284	APECO78_15220	BWG_2055	CDCO157_2929	CE10_2663	E2348C_2421	EC042_2522	EC55989_2525	ECABU_c26130	ECB_02206	ECDH10B_2443	ECD_02206	ECED1_2745	ECH74115_3420	ECIAI1_2355	ECIAI39_2428	ECNA114_2371	ECO103_2745	ECO111_3029	ECO26_3269	ECO55CA74_13960	ECOK1_2514	ECP_2320	ECS88_2428	ECSE_2538	ECSF_2158	ECSP_3155	ECUMN_2620	ECs3165	EFER_0889	EKO11_1486	ETEC_2416	EcDH1_1376	EcE24377A_2574	EcHS_A2430	EcSMS35_2435	EcolC_1371	G2583_2818	LF82_1546	NRG857_11550	PCN033_2464	PCN061_2378	SBO_2314	SDY_2477	SF2357	SFV_2348	SSON_2338
COG0094	Translation ribosomal structure and biogenesis	50S ribosomal subunit protein L5	APECO1_3141	APECO78_20330	BWG_2999	CDCO157_3912	CE10_3843	E2348C_3571	EC042_3583	EC55989_3724	ECABU_c37280	ECB_03159	ECDH10B_3483	ECD_03159	ECED1_3971	ECH74115_4631	ECIAI1_3457	ECIAI39_3802	ECNA114_3382	ECO103_4040	ECO111_4129	ECO26_4410	ECO55CA74_19210	ECOK1_3726	ECP_3396	ECS88_3695	ECSE_3583	ECSF_3133	ECSP_4279	ECUMN_3781	ECs4173	EFER_3291	EKO11_0423	ETEC_3560	EcDH1_0405	EcE24377A_3791	EcHS_A3502	EcSMS35_3603	EcolC_0405	G2583_4026	LF82_1929	NRG857_16390	PCN033_3626	PCN061_3387	SBO_3302	SDY_3484	SF3340	SFV_3328	SSON_3449
COG0097	Translation ribosomal structure and biogenesis	50S ribosomal subunit protein L6	APECO1_3144	APECO78_20315	BWG_2996	CDCO157_3909	CE10_3840	E2348C_3568	EC042_3580	EC55989_3721	ECABU_c37250	ECB_03156	ECDH10B_3480	ECD_03156	ECED1_3968	ECH74115_4628	ECIAI1_3454	ECIAI39_3799	ECNA114_3379	ECO103_4037	ECO111_4126	ECO26_4407	ECO55CA74_19195	ECOK1_3723	ECP_3393	ECS88_3692	ECSE_3580	ECSF_3130	ECSP_4276	ECUMN_3778	ECs4170	EFER_3288	EKO11_0426	ETEC_3557	EcDH1_0408	EcE24377A_3788	EcHS_A3499	EcSMS35_3600	EcolC_0408	G2583_4023	LF82_1930	NRG857_16375	PCN033_3623	PCN061_3384	SBO_3299	SDY_3481	SF3337	SFV_3325	SSON_3446
COG2190	Carbohydrate transport and metabolism	glucose-specific enzyme IIA component of PTS	APECO1_4128	APECO78_15820	BWG_2179	CDCO157_3054	CE10_2801	E2348C_2603	EC042_2626	EC55989_2707	ECABU_c27380	ECB_02317	ECDH10B_2582	ECD_02317	ECED1_2861	ECH74115_3648	ECIAI1_2475	ECIAI39_2563	ECNA114_2494	ECO103_2936	ECO111_3147	ECO26_3470	ECO55CA74_14595	ECOK1_2734	ECP_2441	ECS88_2607	ECSE_2708	ECSF_2281	ECSP_3365	ECUMN_2739	ECs3289	EFER_0755	EKO11_1311	ETEC_2530	EcDH1_1244	EcE24377A_2704	EcHS_A2552	EcSMS35_2572	EcolC_1261	G2583_2949	LF82_0357	NRG857_12120	PCN033_2585	PCN061_2499	SBO_2441	SDY_2614	SF2472	SFV_2469	SSON_2506
COG0098	Translation ribosomal structure and biogenesis	hypothetical protein	APECO1_3146	APECO78_20305	BWG_2994	CDCO157_3907	CE10_3838	E2348C_3566	EC042_3578	EC55989_3719	ECABU_c37220	ECB_03154	ECDH10B_3478	ECD_03154	ECED1_3966	ECH74115_4626	ECIAI1_3452	ECIAI39_3797	ECNA114_3377	ECO103_4035	ECO111_4124	ECO26_4405	ECO55CA74_19185	ECOK1_3721	ECP_3391	ECS88_3690	ECSE_3578	ECSF_3128	ECSP_4274	ECUMN_3776	ECs4168	EFER_3286	EKO11_0428	ETEC_3555	EcDH1_0410	EcE24377A_3786	EcHS_A3497	EcSMS35_3598	EcolC_0410	G2583_4021	LF82_1972	NRG857_16365	PCN033_3621	PCN061_3382	SBO_3297	SDY_3479	SF3335	SFV_3323	SSON_3444
COG1905	Energy production and conversion	NADH:ubiquinone oxidoreductase, chain E	APECO1_4280	APECO78_15240	BWG_2059	CDCO157_2933	CE10_2667	E2348C_2425	EC042_2526	EC55989_2529	ECABU_c26170	ECB_02210	ECDH10B_2447	ECD_02210	ECED1_2749	ECH74115_3424	ECIAI1_2359	ECIAI39_2432	ECNA114_2375	ECO103_2749	ECO111_3033	ECO26_3273	ECO55CA74_13980	ECOK1_2518	ECP_2324	ECS88_2432	ECSE_2542	ECSF_2162	ECSP_3159	ECUMN_2624	ECs3169	EFER_0885	EKO11_1482	ETEC_2420	EcDH1_1372	EcE24377A_2578	EcHS_A2434	EcSMS35_2439	EcolC_1367	G2583_2822	LF82_1542	NRG857_11570	PCN033_2468	PCN061_2382	SBO_2318	SDY_2481	SF2361	SFV_2352	SSON_2342
COG0200	Translation ribosomal structure and biogenesis	Protein dhr	APECO1_3147	APECO78_20295	BWG_2992	CDCO157_3905	CE10_3836	E2348C_3564	EC042_3576	EC55989_3717	ECABU_c37190	ECB_03152	ECDH10B_3476	ECD_03152	ECED1_3964	ECH74115_4624	ECIAI1_3450	ECIAI39_3795	ECNA114_3375	ECO103_4033	ECO111_4122	ECO26_4403	ECO55CA74_19175	ECOK1_3719	ECP_3389	ECS88_3688	ECSE_3576	ECSF_3126	ECSP_4272	ECUMN_3774	ECs4166	EFER_3284	EKO11_0430	ETEC_3553	EcDH1_0412	EcE24377A_3784	EcHS_A3495	EcSMS35_3596	EcolC_0412	G2583_4019	LF82_1937	NRG857_16355	PCN033_3619	PCN061_3380	SBO_3295	SDY_3477	SF3333	SFV_3321	SSON_3442
COG0102	Translation ribosomal structure and biogenesis	Plasmid maintenance system antidote protein, XRE family	APECO1_3213	APECO78_19970	BWG_2932	CDCO157_3845	CE10_3757	E2348C_3502	EC042_3516	EC55989_3644	ECABU_c36400	ECB_03091	ECDH10B_3408	ECD_03091	ECED1_3881	ECH74115_4548	ECIAI1_3373	ECIAI39_3721	ECNA114_3303	ECO103_3972	ECO111_4051	ECO26_4330	ECO55CA74_18855	ECOK1_3644	ECP_3314	ECS88_3607	ECSE_3510	ECSF_3055	ECSP_4200	ECUMN_3705	ECs4104	EFER_3202	EKO11_0493	ETEC_3492	EcDH1_0475	EcE24377A_3714	EcHS_A3420	EcSMS35_3527	EcolC_0475	G2583_3951	LF82_1935	NRG857_15990	PCN033_3552	PCN061_3314	SBO_3158	SDY_3407	SF3271	SFV_3258	SSON_3372
COG0080	Translation ribosomal structure and biogenesis	Phage-related minor tail protein	APECO1_p1	APECO78_00675	BWG_3642	CDCO157_4646	CE10_4658	E2348C_4290	EC042_4350	EC55989_4467	ECABU_c44970	ECB_03859	ECDH10B_4171	ECD_03859	ECED1_4690	ECH74115_5448	ECIAI1_4197	ECIAI39_4368	ECNA114_3438	ECO103_4732	ECO111_4799	ECO26_5091	ECO55CA74_22970	ECOK1_4459	ECP_4196	ECS88_4444	ECSE_4270	ECSF_3837	ECSP_5053	ECUMN_4505	ECs4906	EFER_3771	EKO11_4338	ETEC_4242	EcDH1_4012	EcE24377A_4523	EcHS_A4216	EcSMS35_4431	EcolC_4042	G2583_4798	LF82_1933	NRG857_19875	PCN033_4403	PCN061_4118	SBO_4003	SDY_3745	SF4056	SFV_4055	SSON_4156
COG0197	Translation ribosomal structure and biogenesis	protein yeeN	APECO1_3137	APECO78_20355	BWG_3004	CDCO157_3917	CE10_3848	E2348C_3576	EC042_3588	EC55989_3729	ECABU_c37330	ECB_03164	ECDH10B_3488	ECD_03164	ECED1_3976	ECH74115_4636	ECIAI1_3462	ECIAI39_3807	ECNA114_3387	ECO103_4045	ECO111_4134	ECO26_4415	ECO55CA74_19235	ECOK1_3731	ECP_3401	ECS88_3700	ECSE_3588	ECSF_3138	ECSP_4284	ECUMN_3786	ECs4178	EFER_3296	EKO11_0418	ETEC_3565	EcDH1_0400	EcE24377A_3796	EcHS_A3507	EcSMS35_3608	EcolC_0400	G2583_4031	LF82_1938	NRG857_16415	PCN033_3631	PCN061_3392	SBO_3307	SDY_3489	SF3345	SFV_3333	SSON_3454
COG0096	Translation ribosomal structure and biogenesis	hypothetical protein	APECO1_3143	APECO78_20320	BWG_2997	CDCO157_3910	CE10_3841	E2348C_3569	EC042_3581	EC55989_3722	ECABU_c37260	ECB_03157	ECDH10B_3481	ECD_03157	ECED1_3969	ECH74115_4629	ECIAI1_3455	ECIAI39_3800	ECNA114_3380	ECO103_4038	ECO111_4127	ECO26_4408	ECO55CA74_19200	ECOK1_3724	ECP_3394	ECS88_3693	ECSE_3581	ECSF_3131	ECSP_4277	ECUMN_3779	ECs4171	EFER_3289	EKO11_0425	ETEC_3558	EcDH1_0407	EcE24377A_3789	EcHS_A3500	EcSMS35_3601	EcolC_0407	G2583_4024	LF82_1975	NRG857_16380	PCN033_3624	PCN061_3385	SBO_3300	SDY_3482	SF3338	SFV_3326	SSON_3447
COG0103	Translation ribosomal structure and biogenesis	hypothetical protein	APECO1_3214	APECO78_19965	BWG_2931	CDCO157_3844	CE10_3756	E2348C_3501	EC042_3515	EC55989_3643	ECABU_c36390	ECB_03090	ECDH10B_3407	ECD_03090	ECED1_3880	ECH74115_4547	ECIAI1_3372	ECIAI39_3720	ECNA114_3302	ECO103_3971	ECO111_4050	ECO26_4329	ECO55CA74_18850	ECOK1_3643	ECP_3313	ECS88_3606	ECSE_3509	ECSF_3054	ECSP_4199	ECUMN_3704	ECs4103	EFER_3201	EKO11_0494	ETEC_3491	EcDH1_0476	EcE24377A_3713	EcHS_A3419	EcSMS35_3525	EcolC_0476	G2583_3950	LF82_1976	NRG857_15985	PCN033_3551	PCN061_3313	SBO_3159	SDY_3406	SF3270	SFV_3257	SSON_3371
COG0776	DNA replication recombination and repair	HU, DNA-binding transcriptional regulator, alpha subunit	APECO1_2475	APECO78_00765	BWG_3660	CDCO157_4664	CE10_4680	E2348C_4307	EC042_4367	EC55989_4485	ECABU_c45160	ECB_03877	ECDH10B_4189	ECD_03877	ECED1_4707	ECH74115_5469	ECIAI1_4215	ECIAI39_4390	ECNA114_3423	ECO103_4749	ECO111_4817	ECO26_5109	ECO55CA74_23060	ECOK1_4476	ECP_4213	ECS88_4461	ECSE_4288	ECSF_3854	ECSP_5070	ECUMN_4524	ECs4923	EFER_3754	EKO11_4321	ETEC_4260	EcDH1_3994	EcE24377A_4543	EcHS_A4234	EcSMS35_4448	EcolC_4025	G2583_4818	LF82_1047	NRG857_19960	PCN033_4421	PCN061_4135	SBO_4021	SDY_3726	SF4072	SFV_4072	SSON_4173
COG0713	Energy production and conversion	NADH:ubiquinone oxidoreductase, membrane subunit K	APECO1_4286	APECO78_15210	BWG_2053	CDCO157_2927	CE10_2661	E2348C_2419	EC042_2520	EC55989_2523	ECABU_c26110	ECB_02204	ECDH10B_2441	ECD_02204	ECED1_2743	ECH74115_3418	ECIAI1_2353	ECIAI39_2426	ECNA114_2369	ECO103_2743	ECO111_3027	ECO26_3267	ECO55CA74_13950	ECOK1_2512	ECP_2318	ECS88_2426	ECSE_2536	ECSF_2156	ECSP_3153	ECUMN_2618	ECs3163	EFER_0891	EKO11_1488	ETEC_2414	EcDH1_1378	EcE24377A_2572	EcHS_A2428	EcSMS35_2433	EcolC_1373	G2583_2816	LF82_1548	NRG857_11540	PCN033_2462	PCN061_2376	SBO_2312	SDY_2475	SF2355	SFV_2346	SSON_2336
COG1923	General function prediction only	RNA-binding protein Hfq	APECO1_2219	APECO78_01790	BWG_3884	CDCO157_4834	CE10_4911	E2348C_4495	EC042_4645	EC55989_4727	ECABU_c47300	ECB_04039	ECDH10B_4367	ECD_04039	ECED1_4957	ECH74115_5688	ECIAI1_4405	ECIAI39_4637	ECNA114_4388	ECO103_4965	ECO111_5042	ECO26_5338	ECO55CA74_23965	ECOK1_4686	ECP_4417	ECS88_4758	ECSE_4469	ECSF_4058	ECSP_5272	ECUMN_4705	ECs5148	EFER_4225	EKO11_4140	ETEC_4518	EcDH1_3821	EcE24377A_4730	EcHS_A4414	EcSMS35_4643	EcolC_3841	G2583_4999	LF82_0993	NRG857_21205	PCN033_4621	PCN061_4316	SBO_4284	SDY_4417	SF4327	SFV_4330	SSON_4357
COG1862	Intracellular trafficking and secretion	preprotein translocase subunit YajC	APECO1_1603	APECO78_05540	BWG_0289	CDCO157_0446	CE10_0370	E2348C_0342	EC042_0440	EC55989_0416	ECABU_c04850	ECB_00355	ECDH10B_0363	ECD_00355	ECED1_0430	ECH74115_0487	ECIAI1_0407	ECIAI39_0274	ECNA114_0384	ECO103_0381	ECO111_0437	ECO26_0439	ECO55CA74_02495	ECOK1_0387	ECP_0466	ECS88_0402	ECSE_0428	ECSF_0367	ECSP_0472	ECUMN_0445	ECs0458	EFER_2618	EKO11_3442	ETEC_0460	EcDH1_3202	EcE24377A_0437	EcHS_A0477	EcSMS35_0439	EcolC_3226	G2583_0516	LF82_2534	NRG857_01910	PCN033_0460	PCN061_0457	SBO_0301	SDY_0327	SF0344	SFV_0372	SSON_0384
COG1758	Transcription	RNA polymerase, omega subunit	APECO1_2812	APECO78_22085	BWG_3340	CDCO157_4262	CE10_4208	E2348C_3913	EC042_3982	EC55989_4115	ECABU_c41080	ECB_03506	ECDH10B_3831	ECD_03506	ECED1_4333	ECH74115_5021	ECIAI1_3821	ECIAI39_4171	ECNA114_3793	ECO103_4509	ECO111_4471	ECO26_4951	ECO55CA74_21030	ECOK1_4091	ECP_3747	ECS88_4064	ECSE_3931	ECSF_3485	ECSP_4643	ECUMN_4165	ECs4524	EFER_3941	EKO11_0074	ETEC_3890	EcDH1_0056	EcE24377A_4152	EcHS_A3860	EcSMS35_3984	EcolC_0062	G2583_4385	LF82_1966	NRG857_18140	PCN033_4004	PCN061_3787	SBO_3728	SDY_4081	SF3689	SFV_3880	SSON_3756
COG2901	Transcription / DNA replication recombination and repair	global DNA-binding transcriptional dual regulator	APECO1_3177	APECO78_20125	BWG_2960	CDCO157_3873	CE10_3797	E2348C_3531	EC042_3544	EC55989_3675	ECABU_c36780	ECB_03119	ECDH10B_3436	ECD_03119	ECED1_3920	ECH74115_4578	ECIAI1_3404	ECIAI39_3761	ECNA114_3342	ECO103_4000	ECO111_4088	ECO26_4367	ECO55CA74_19005	ECOK1_3682	ECP_3354	ECS88_3646	ECSE_3542	ECSF_3093	ECSP_4230	ECUMN_3735	ECs4133	EFER_3240	EKO11_0464	ETEC_3520	EcDH1_0445	EcE24377A_3746	EcHS_A3454	EcSMS35_3556	EcolC_0445	G2583_3980	LF82_0667	NRG857_16180	PCN033_3582	PCN061_3343	SBO_3255	SDY_3438	SF3299	SFV_3286	SSON_3402
COG0203	Translation ribosomal structure and biogenesis	50S ribosomal subunit protein L17	APECO1_3153	APECO78_20260	BWG_2985	CDCO157_3898	CE10_3829	E2348C_3557	EC042_3570	EC55989_3711	ECABU_c37120	ECB_03145	ECDH10B_3469	ECD_03145	ECED1_3958	ECH74115_4616	ECIAI1_3444	ECIAI39_3789	ECNA114_3368	ECO103_4026	ECO111_4115	ECO26_4396	ECO55CA74_19140	ECOK1_3713	ECP_3382	ECS88_3682	ECSE_3569	ECSF_3119	ECSP_4265	ECUMN_3768	ECs4159	EFER_3278	EKO11_0437	ETEC_3546	EcDH1_0419	EcE24377A_3777	EcHS_A3488	EcSMS35_3589	EcolC_0419	G2583_4012	LF82_1939	NRG857_16320	PCN033_3612	PCN061_3373	SBO_3288	SDY_3470	SF3326	SFV_3314	SSON_3435
COG0048	Translation ribosomal structure and biogenesis	30S ribosomal protein S12	APECO1_3111	APECO78_20500	BWG_3033	CDCO157_3933	CE10_3863	E2348C_3591	EC042_3603	EC55989_3745	ECABU_c37640	ECB_03193	ECDH10B_p2	ECD_03193	ECED1_4002	ECH74115_4651	ECIAI1_3478	ECIAI39_3822	ECNA114_3444	ECO103_4060	ECO111_4149	ECO26_4430	ECO55CA74_19310	ECOK1_3761	ECP_3432	ECS88_3730	ECSE_3603	ECSF_3168	ECSP_4299	ECUMN_3802	ECs4193	EFER_3312	EKO11_0403	ETEC_3594	EcDH1_0371	EcE24377A_3811	EcHS_A3538	EcSMS35_3623	EcolC_0371	G2583_4047	LF82_1979	NRG857_16565	PCN033_3646	PCN061_3423	SBO_3323	SDY_3503	SF3360	SFV_3347	SSON_3472
COG0099	Translation ribosomal structure and biogenesis	30S ribosomal protein S13	APECO1_3149	APECO78_20280	BWG_2989	CDCO157_3902	CE10_3833	E2348C_3561	EC042_3574	EC55989_3715	ECABU_c37160	ECB_03149	ECDH10B_3473	ECD_03149	ECED1_3962	ECH74115_4620	ECIAI1_3448	ECIAI39_3793	ECNA114_3372	ECO103_4030	ECO111_4119	ECO26_4400	ECO55CA74_19160	ECOK1_3717	ECP_3386	ECS88_3686	ECSE_3573	ECSF_3123	ECSP_4269	ECUMN_3772	ECs4163	EFER_3282	EKO11_0433	ETEC_3550	EcDH1_0415	EcE24377A_3781	EcHS_A3492	EcSMS35_3593	EcolC_0415	G2583_4016	LF82_1980	NRG857_16340	PCN033_3616	PCN061_3377	SBO_3292	SDY_3474	SF3330	SFV_3318	SSON_3439
COG0256	Translation ribosomal structure and biogenesis	50S ribosomal subunit protein L18	APECO1_3145	APECO78_20310	BWG_2995	CDCO157_3908	CE10_3839	E2348C_3567	EC042_3579	EC55989_3720	ECABU_c37240	ECB_03155	ECDH10B_3479	ECD_03155	ECED1_3967	ECH74115_4627	ECIAI1_3453	ECIAI39_3798	ECNA114_3378	ECO103_4036	ECO111_4125	ECO26_4406	ECO55CA74_19190	ECOK1_3722	ECP_3392	ECS88_3691	ECSE_3579	ECSF_3129	ECSP_4275	ECUMN_3777	ECs4169	EFER_3287	EKO11_0427	ETEC_3556	EcDH1_0409	EcE24377A_3787	EcHS_A3498	EcSMS35_3599	EcolC_0409	G2583_4022	LF82_1940	NRG857_16370	PCN033_3622	PCN061_3383	SBO_3298	SDY_3480	SF3336	SFV_3324	SSON_3445
COG0335	Translation ribosomal structure and biogenesis	50S ribosomal subunit protein L19	APECO1_3927	APECO78_16750	BWG_2365	CDCO157_3235	CE10_3040	E2348C_2895	EC042_2806	EC55989_2895	ECABU_c29070	ECB_02495	ECDH10B_2773	ECD_02495	ECED1_3045	ECH74115_3845	ECIAI1_2727	ECIAI39_2810	ECNA114_2674	ECO103_3180	ECO111_3327	ECO26_3648	ECO55CA74_15505	ECOK1_2951	ECP_2607	ECS88_2792	ECSE_2890	ECSF_2442	ECSP_3551	ECUMN_2931	ECs3469	EFER_0466	EKO11_1133	ETEC_2813	EcDH1_1068	EcE24377A_2890	EcHS_A2765	EcSMS35_2758	EcolC_1077	G2583_3188	LF82_1941	NRG857_12945	PCN033_2862	PCN061_2688	SBO_2742	SDY_2780	SF2666	SFV_2864	SSON_2763
COG0091	Translation ribosomal structure and biogenesis	50S ribosomal subunit protein L22	APECO1_3135	APECO78_20365	BWG_3006	CDCO157_3919	CE10_3850	E2348C_3578	EC042_3590	EC55989_3731	ECABU_c37350	ECB_03166	ECDH10B_3490	ECD_03166	ECED1_3978	ECH74115_4638	ECIAI1_3464	ECIAI39_3809	ECNA114_3389	ECO103_4047	ECO111_4136	ECO26_4417	ECO55CA74_19245	ECOK1_3733	ECP_3403	ECS88_3702	ECSE_3590	ECSF_3140	ECSP_4286	ECUMN_3788	ECs4180	EFER_3298	EKO11_0416	ETEC_3567	EcDH1_0398	EcE24377A_3798	EcHS_A3509	EcSMS35_3610	EcolC_0398	G2583_4033	LF82_1944	NRG857_16425	PCN033_3633	PCN061_3394	SBO_3309	SDY_3491	SF3347	SFV_3335	SSON_3456
COG0198	Translation ribosomal structure and biogenesis	50S ribosomal subunit protein L24	APECO1_3140	APECO78_20335	BWG_3000	CDCO157_3913	CE10_3844	E2348C_3572	EC042_3584	EC55989_3725	ECABU_c37290	ECB_03160	ECDH10B_3484	ECD_03160	ECED1_3972	ECH74115_4632	ECIAI1_3458	ECIAI39_3803	ECNA114_3383	ECO103_4041	ECO111_4130	ECO26_4411	ECO55CA74_19215	ECOK1_3727	ECP_3397	ECS88_3696	ECSE_3584	ECSF_3134	ECSP_4280	ECUMN_3782	ECs4174	EFER_3292	EKO11_0422	ETEC_3561	EcDH1_0404	EcE24377A_3792	EcHS_A3503	EcSMS35_3604	EcolC_0404	G2583_4027	LF82_1946	NRG857_16395	PCN033_3627	PCN061_3388	SBO_3303	SDY_3485	SF3341	SFV_3329	SSON_3450
COG0051	Translation ribosomal structure and biogenesis	30S ribosomal protein S10	APECO1_3130	APECO78_20395	BWG_3012	CDCO157_3925	CE10_3856	E2348C_3584	EC042_3596	EC55989_3737	ECABU_c37420	ECB_03172	ECDH10B_3496	ECD_03172	ECED1_3984	ECH74115_4644	ECIAI1_3470	ECIAI39_3815	ECNA114_3395	ECO103_4053	ECO111_4142	ECO26_4423	ECO55CA74_19275	ECOK1_3739	ECP_3409	ECS88_3708	ECSE_3596	ECSF_3146	ECSP_4292	ECUMN_3794	ECs4186	EFER_3304	EKO11_0410	ETEC_3573	EcDH1_0392	EcE24377A_3804	EcHS_A3515	EcSMS35_3616	EcolC_0392	G2583_4039	LF82_1977	NRG857_16455	PCN033_3639	PCN061_3400	SBO_3315	SDY_3497	SF3353	SFV_3340	SSON_3462
COG0199	Translation ribosomal structure and biogenesis	30S ribosomal protein S14	APECO1_3142	APECO78_20325	BWG_2998	CDCO157_3911	CE10_3842	E2348C_3570	EC042_3582	EC55989_3723	ECABU_c37270	ECB_03158	ECDH10B_3482	ECD_03158	ECED1_3970	ECH74115_4630	ECIAI1_3456	ECIAI39_3801	ECNA114_3381	ECO103_4039	ECO111_4128	ECO26_4409	ECO55CA74_19205	ECOK1_3725	ECP_3395	ECS88_3694	ECSE_3582	ECSF_3132	ECSP_4278	ECUMN_3780	ECs4172	EFER_3290	EKO11_0424	ETEC_3559	EcDH1_0406	EcE24377A_3790	EcHS_A3501	EcSMS35_3602	EcolC_0406	G2583_4025	LF82_1981	NRG857_16385	PCN033_3625	PCN061_3386	SBO_3301	SDY_3483	SF3339	SFV_3327	SSON_3448
COG0184	Translation ribosomal structure and biogenesis	30S ribosomal subunit protein S15	APECO1_3265	APECO78_19670	BWG_2869	CDCO157_3787	CE10_3695	E2348C_3446	EC042_3456	EC55989_3585	ECABU_c35770	ECB_03032	ECDH10B_3339	ECD_03032	ECED1_3825	ECH74115_4485	ECIAI1_3315	ECIAI39_3662	ECNA114_3246	ECO103_3914	ECO111_3989	ECO26_4271	ECO55CA74_18560	ECOK1_3586	ECP_3253	ECS88_3549	ECSE_3451	ECSF_2999	ECSP_4140	ECUMN_3647	ECs4046	EFER_3144	EKO11_0551	ETEC_3432	EcDH1_0540	EcE24377A_3649	EcHS_A3357	EcSMS35_3461	EcolC_0533	G2583_3890	LF82_1982	NRG857_15705	PCN033_3494	PCN061_3255	SBO_3217	SDY_3344	SF3206	SFV_3195	SSON_3311
COG0186	Translation ribosomal structure and biogenesis	30S ribosomal protein S17	APECO1_3138	APECO78_20345	BWG_3002	CDCO157_3915	CE10_3846	E2348C_3574	EC042_3586	EC55989_3727	ECABU_c37310	ECB_03162	ECDH10B_3486	ECD_03162	ECED1_3974	ECH74115_4634	ECIAI1_3460	ECIAI39_3805	ECNA114_3385	ECO103_4043	ECO111_4132	ECO26_4413	ECO55CA74_19225	ECOK1_3729	ECP_3399	ECS88_3698	ECSE_3586	ECSF_3136	ECSP_4282	ECUMN_3784	ECs4176	EFER_3294	EKO11_0420	ETEC_3563	EcDH1_0402	EcE24377A_3794	EcHS_A3505	EcSMS35_3606	EcolC_0402	G2583_4029	LF82_1984	NRG857_16405	PCN033_3629	PCN061_3390	SBO_3305	SDY_3487	SF3343	SFV_3331	SSON_3452
[truncated: 10 more columns]
