# Supplementary material for: Genome analysis and in vivo virulence of porcine extraintestinal pathogenic Escherichia coli strain PCN033
Source: BMC Genomics. 2015 Sep 21;16(1):717. doi: 10.1186/s12864-015-1890-9 (PMC4578781; doi:10.1186/s12864-015-1890-9)
Supplement: Additional file 3: Table S3. — Islands in PCN033 but absent from MG1655 or W3110 (XLS 39 kb) [file 12864_2015_1890_MOESM3_ESM.xls]

## Sheet: Sheet1
left	right	length
18334	24837	6503
30007	30034	27
38990	40481	1491
56024	56626	602
72818	72852	34
81767	82779	1012
84723	84757	34
153350	153396	46
153438	153732	294
179325	179356	31
189967	190089	122
220987	221011	24
236801	237020	219
244042	245378	1336
245498	280879	35381	1
281169	281309	140
286039	286103	64
287778	287995	217
288690	288853	163
290558	325597	35039	2
337473	342925	5452
358993	365297	6304
366725	369066	2341
369150	370408	1258
371344	371929	585
371975	372073	98
394379	394432	53
396528	402129	5601
416373	416394	21
419789	419815	26
445418	445454	36
447323	447368	45
447991	448142	151
448397	448456	59
448749	448768	19
479711	481379	1668
481957	482158	201
494342	496323	1981
556069	556779	710
557572	557623	51
567820	567857	37
572922	599619	26697	3
600112	603161	3049
611588	612292	704
625234	625259	25
668694	669187	493
691668	691747	79
701393	701657	264
733683	733725	42
738253	740469	2216
777097	779496	2399
798865	798895	30
805332	820003	14671	4
825980	826011	31
829881	830003	122
843412	844121	709
880992	883805	2813
898457	901888	3431
908136	913360	5224
950483	950603	120
959935	962479	2544
983780	983958	178
992586	992662	76
993665	993702	37
998978	1037129	38151	5
1045139	1045904	765
1088655	1090372	1717
1168614	1171120	2506
1174587	1174653	66
1176017	1177227	1210
1214329	1214411	82
1276961	1277672	711
1284851	1284881	30
1285177	1285225	48
1285494	1285549	55
1305366	1307290	1924
1312072	1318809	6737
1329572	1329645	73
1359265	1359441	176
1359635	1359811	176
1385061	1437228	52167	6
1473883	1481737	7854
1499894	1499915	21
1506537	1507200	663
1521135	1524735	3600
1573794	1574503	709
1613534	1620234	6700
1621776	1622369	593
1634563	1635214	651
1635536	1637083	1547
1648073	1654846	6773
1665281	1666009	728
1687836	1691116	3280
1691876	1692537	661
1712470	1712966	496
1740350	1742852	2502
1754176	1769477	15301	7
1803880	1803975	95
1804110	1804303	193
1865689	1877328	11639	8
1882784	1883202	418
1883375	1883539	164
1923053	1923098	45
1989869	1990092	223
2018592	2019301	709
2036579	2038347	1768
2071223	2071260	37
2110306	2110452	146
2110744	2111011	267
2111140	2111185	45
2142922	2142971	49
2149202	2150635	1433
2151606	2151731	125
2156825	2158338	1513
2162300	2162662	362
2168558	2179205	10647	9
2187253	2187536	283
2192965	2193037	72
2204603	2204692	89
2208739	2219013	10274	10
2219105	2221493	2388
2222691	2224066	1375
2260263	2260307	44
2262187	2262359	172
2266878	2269962	3084
2291981	2299893	7912
2311222	2311348	126
2318799	2319082	283
2319232	2319841	609
2367988	2371168	3180
2433029	2433074	45
2433159	2433178	19
2455562	2457275	1713
2465078	2465307	229
2467443	2469186	1743
2490796	2490816	20
2492655	2492674	19
2495750	2495928	178
2551822	2551890	68
2552298	2552449	151
2553139	2553285	146
2558770	2558860	90
2565924	2566139	215
2569225	2569257	32
2569341	2574796	5455
2616019	2616414	395
2649401	2649456	55
2690808	2690854	46
2712177	2750577	38400	11
2773068	2773115	47
2775991	2776059	68
2781264	2781391	127
2845239	2845282	43
2863412	2895972	32560	12
2914133	2914185	52
2930324	2932269	1945
2939795	2939814	19
2966567	2966612	45
2987832	2988349	517
2998386	3001279	2893
3012397	3012661	264
3028794	3028883	89
3035234	3035289	55
3043201	3044564	1363
3055699	3055747	48
3114141	3114375	234
3120258	3137203	16945	13
3138480	3146829	8349
3207134	3208484	1350
3208543	3210241	1698
3219438	3220582	1144
3225539	3228806	3267
3234175	3235595	1420
3238625	3238669	44
3239670	3240605	935
3267067	3312336	45269	14
3313836	3321837	8001
3324135	3324155	20
3339843	3348224	8381
3356481	3356542	61
3382756	3382992	236
3387183	3394547	7364
3404719	3410206	5487
3411479	3411594	115
3422611	3422640	29
3435966	3435988	22
3436751	3436776	25
3450578	3452511	1933
3459608	3459995	387
3472943	3472982	39
3474896	3476330	1434
3501668	3503971	2303
3509904	3509994	90
3521964	3523413	1449
3579323	3579454	131
3664886	3665138	252
3666277	3666394	117
3734878	3735094	216
3772725	3772789	64
3778655	3778790	135
3780359	3781792	1433
3802147	3817536	15389	15
3823580	3824398	818
3849236	3849258	22
3849330	3850270	940
3850332	3850934	602
3853964	3863023	9059	16
3882171	3882269	98
3907669	3908150	481
3928537	3928575	38
3957337	3961360	4023
3961548	3961703	155
3961810	3963917	2107
3965576	3965610	34
3974913	3975260	347
3975339	3977434	2095
3977508	3979562	2054
3987868	3994425	6557
4009809	4009854	45
4012996	4013437	441
4013562	4017685	4123
4018850	4019227	377
4053783	4070430	16647	17
4071656	4072495	839
4077803	4077942	139
4081526	4084931	3405
4087244	4087954	710
4096234	4096740	506
4123543	4126166	2623
4131706	4140969	9263	18
4166958	4171209	4251
4202037	4202078	41
4241546	4242556	1010
4244772	4246150	1378
4258226	4260299	2073
4298154	4298173	19
4300985	4301189	204
4308129	4316768	8639
4320200	4322249	2049
4330767	4331709	942
4331859	4332583	724
4333796	4333953	157
4345635	4379322	33687	19
4410628	4410803	175
4426191	4426353	162
4433569	4436259	2690
4473805	4473950	145
4485885	4488429	2544
4493181	4493209	28
4504851	4511169	6318
4550029	4551057	1028
4553316	4565215	11899	20
4575791	4575954	163
4596845	4596922	77
4606638	4606741	103
4609218	4609261	43
4635289	4650916	15627	21
4672532	4673306	774
4684473	4684510	37
4708366	4713500	5134
4731466	4733212	1746
4762436	4763869	1433
4766108	4766132	24
4766510	4767218	708
4783339	4783393	54
4783482	4783516	34
4784325	4784434	109
4791678	4791713	35
4806758	4856725	49967	22
4858029	4872243	14214	23
4897088	4902743	5655
4904873	4907680	2807
4913718	4913755	37
4915960	4918893	2933
4922266	4922389	123
4922600	4933826	11226	24
4963582	4963868	286
4969462	4975163	5701
4976954	4977077	123

## Sheet: Sheet2
Table S3 Islands in PCN033 but absent from MG1655 and W3110
Island Number	left	right	length	Function
1	245498	280879	35381	Type VI secretion system
2	290558	325597	35039	Lateral flagellar
3	572922	599619	26697	Type I secretion system
4	805332	820003	14671	unknown function
5	998978	1037129	38151	prophage region
6	1385061	1437228	52167	prophage region
7	1754176	1769477	15301	prophage region
8	1865689	1877328	11639	unknown function
9	2168558	2179205	10647	unknown function, Transcriptional regulatory protein
10	2208739	2219013	10274	O-antigen
11	2712177	2750577	38400	prophage region
12	2863412	2895972	32560	prophage region
13	3120258	3137203	16945	Type III secretion system
14	3267067	3312336	45269	kps
15	3802147	3817536	15389	unknown function
16	3853964	3863023	9059	heme/hemoglobin(chu)
17	4053783	4070430	16647	invasin
18	4131706	4140969	9263	aminoglycoside N(3')-acetyltransferase III;Beta-lactamase TEM precursor (penicillinase)
19	4345635	4379322	33687	prophage region
20	4553316	4565215	11899	phage integrase
21	4635289	4650916	15627	serine protease;outer membrane protein;regulatory protein;unknown function
22	4806758	4856725	49967	adhesin
23	4858029	4872243	14214	Type I restriction-modification system
24	4922600	4933826	11226	hpa operon

## Sheet: Sheet3
> 1:1-3637333 + E:\experiment\PCN033.fasta
> 2:1-3425787 + E:\experiment\w3110.fasta
> 3:1-3423954 + E:\experiment\MG1655.fasta
> 1:3637334-4485884 + E:\experiment\PCN033.fasta
> 2:3425788-4214483 - E:\experiment\w3110.fasta
> 3:3423955-4208916 + E:\experiment\MG1655.fasta
> 1:4488430-4987957 + E:\experiment\PCN033.fasta
> 2:4214484-4646332 + E:\experiment\w3110.fasta
> 3:4208917-4639675 + E:\experiment\MG1655.fasta
> 1:4485885-4488429 + E:\experiment\PCN033.fasta

## Sheet: Sheet4
35381
35039
26697
14671
38151
52167
15301
11639
10647
10274
38400
32560
16945
45269
15389
9059
16647
9263
33687
11899
15627
49967
14214
11226
570119
