# Supplementary material for: Genome analysis and in vivo virulence of porcine extraintestinal pathogenic Escherichia coli strain PCN033
Source: BMC Genomics. 2015 Sep 21;16(1):717. doi: 10.1186/s12864-015-1890-9 (PMC4578781; doi:10.1186/s12864-015-1890-9)
Supplement: Additional file 4: Table S4. — 425 special CDSs in PCN033 (XLSX 29 kb) [file 12864_2015_1890_MOESM4_ESM.xlsx]

## Sheet: Sheet1_查询
Table S4 425 special CDSs in PCN033
new locus	gene_name	start	end	product
PCN033_0045	gene=_	47751	47900	protein=hypothetical protein
PCN033_0077	gene=_	84518	84649	protein=conserved hypothetical protein
PCN033_0082	gene=_	90077	90199	protein=Leucine transcriptional activator
PCN033_0088	gene=_	95218	95102	protein=hypothetical protein
PCN033_0172	gene=_	189887	190015	protein=hypothetical protein
PCN033_0177	gene=_	195809	195558	protein=hypothetical protein
PCN033_0223	gene=_	245268	244060	protein=transposase, IS4 family, IS10L
PCN033_0224	gene=_	246056	245328	protein=membrane protein
PCN033_0237	gene=_	262183	261815	protein=Type VI secretion protein
PCN033_0239	gene=_	264141	264001	protein=hypothetical protein
PCN033_0240	gene=_	264326	264198	protein=hypothetical protein
PCN033_0242	gene=_	266171	265965	protein=hypothetical protein
PCN033_0244	gene=_	266721	266849	protein=hypothetical protein
PCN033_0246	gene=_	267954	268091	protein=hypothetical protein
PCN033_0248	gene=	269762	270238	protein=hypothetical protein
PCN033_0250	gene=_	274763	275029	protein=conserved hypothetical protein
PCN033_0251	gene=_	275106	276680	protein=RHS Repeat family protein
PCN033_0252	gene=rhsE	276778	279054	protein=rhsE element core protein RshE
PCN033_0253	gene=rhsD	279088	279336	protein=RhsD protein
PCN033_0254	gene=_	279337	279735	protein=hypothetical protein
PCN033_0270	gene=_	295447	295349	protein=hypothetical protein
PCN033_0298	gene=_	320040	320237	protein=hypothetical protein
PCN033_0312	gene=prfH	329151	329348	protein=putative peptide chain release factor
PCN033_0313	gene=prfH	329342	329482	protein=peptide chain release factor-like protein
PCN033_0321	gene=_	337672	338187	protein=clavaldehyde dehydrogenase
PCN033_0322	gene=_	338403	338633	protein=hypothetical protein
PCN033_0323	gene=_	338806	338675	protein=hypothetical protein
PCN033_0332	gene=_	349264	349404	protein=hypothetical protein
PCN033_0354	gene=_	376043	375873	protein=hypothetical protein
PCN033_0363	gene=_	386126	386269	protein=hypothetical protein
PCN033_0374	gene=_	397600	397764	protein=hypothetical protein
PCN033_0384	gene=_	406197	406316	protein=hypothetical protein
PCN033_0441	gene=_	464051	463935	protein=hypothetical protein
PCN033_0442	gene=_	464230	464111	protein=hypothetical protein
PCN033_0473	gene=_	496182	496304	protein=hypothetical protein
PCN033_0517	gene=hha	539346	539128	protein=modulator of gene expression, with H-NS
PCN033_0546	gene=siiEA	577910	596371	protein=adhesin for cattle intestine colonization
PCN033_0548	gene=siiDA	598534	599178	protein=RtxD/HlyD/CyaD protein of type I secretion system
PCN033_0549	gene=_	599139	599708	protein=type I secretion system protein
PCN033_0553	gene=_	602239	600824	protein=putative adhesin
PCN033_0555	gene=_	602484	602609	protein=hypothetical protein
PCN033_0566	gene=_	611955	611800	protein=hypothetical protein
PCN033_0605	gene=_	656185	656340	protein=hypothetical protein
PCN033_0644	gene=_	699261	699145	protein=hypothetical protein
PCN033_0675	gene=_	727347	727463	protein=hypothetical protein
PCN033_0693	gene=_	744677	744558	protein=hypothetical protein
PCN033_0705	gene=_	758977	758891	protein=hypothetical protein
PCN033_0719	gene=_	773978	773889	protein=Hypothetical protein
PCN033_0722	gene=_	778901	779275	protein=hypothetical protein
PCN033_0732	gene=_	788366	788235	protein=hypothetical protein
PCN033_0767	gene=tolA	825270	826568	protein=cell envelope integrity inner membrane protein TolA
PCN033_0821	gene=_	881382	881089	protein=hypothetical protein
PCN033_0833	gene=_	896208	896321	protein=hypothetical protein
PCN033_0862	gene=yliE	928482	929174	protein=conserved predicted inner membrane protein
PCN033_0897	gene=_	962486	962370	protein=hypothetical protein
PCN033_0923	gene=ftsK	991342	995448	protein=DNA translocase FtsK
PCN033_0930	gene=_	1001183	1001052	protein=hypothetical protein
PCN033_0948	gene=_	1015880	1015710	protein=hypothetical protein
PCN033_0959	gene=_	1024004	1023480	protein=hypothetical protein
PCN033_0960	gene=_	1024276	1024148	protein=hypothetical protein
PCN033_0978	gene=_	1033660	1033851	protein=hypothetical protein
PCN033_1019	gene=_	1081142	1081312	protein=hypothetical protein
PCN033_1021	gene=_	1082401	1082138	protein=outer membrane protein F
PCN033_1024	gene=_	1085883	1086005	protein=hypothetical protein
PCN033_1065	gene=yccX	1127142	1127420	protein=acylphosphatase
PCN033_1068	gene=_	1129063	1128950	protein=hypothetical protein
PCN033_1117	gene=_	1180081	1179959	protein=hypothetical protein
PCN033_1153	gene=yceH	1205909	1206560	protein=conserved hypothetical protein
PCN033_1159	gene=_	1210588	1210758	protein=hypothetical protein
PCN033_1172	gene=_	1224228	1224347	protein=hypothetical protein
PCN033_1190	gene=_	1241361	1241489	protein=hypothetical protein
PCN033_1238	gene=_	1286907	1287431	protein=outer membrane autotransporter barrel domain protein
PCN033_1274	gene=_	1317452	1317300	protein=ABC transporter permease
PCN033_1276	gene=_	1318781	1318542	protein=hypothetical protein
PCN033_1285	gene=_	1329428	1329682	protein=hypothetical protein
PCN033_1310	gene=_	1352154	1352026	protein=hypothetical protein
PCN033_1316	gene=_	1359769	1359897	protein=hypothetical protein
PCN033_1328	gene=_	1371299	1371138	protein=hypothetical protein
PCN033_1348	gene=_	1389614	1389784	protein=conserved hypothetical protein
PCN033_1349	gene=_	1390212	1390346	protein=conserved hypothetical protein
PCN033_1350	gene=_	1390673	1390335	protein=conserved hypothetical protein
PCN033_1353	gene=_	1391623	1391904	protein=hypothetical protein
PCN033_1356	gene=_	1393337	1393465	protein=hypothetical protein
PCN033_1360	gene=_	1396208	1396462	protein=putative prophage protein
PCN033_1361	gene=_	1396455	1396766	protein=conserved hypothetical protein
PCN033_1368	gene=_	1399271	1399354	protein=putative prophage protein
PCN033_1376	gene=_	1404307	1404423	protein=predicted TciB/TerA-like protein
PCN033_1377	gene=_	1404395	1404550	protein=hypothetical protein
PCN033_1378	gene=_	1405380	1405195	protein=anti-adapter protein IraM
PCN033_1385	gene=_	1409666	1409782	protein=hypothetical protein
PCN033_1387	gene=_	1410373	1410597	protein=hypothetical protein
PCN033_1391	gene=_	1412253	1413914	protein=terminase large subunit
PCN033_1394	gene=_	1416285	1416166	protein=hypothetical protein
PCN033_1395	gene=_	1416250	1418712	protein=phage portal protein
PCN033_1417	gene=yciD	1437231	1437347	protein=outer membrane protein W
PCN033_1438	gene=_	1458352	1458227	protein=hypothetical protein
PCN033_1449	gene=_	1467301	1467128	protein=conserved hypothetical protein
PCN033_1486	gene=_	1507410	1507336	protein=hypothetical protein
PCN033_1498	gene=_	1520020	1519919	protein=hypothetical protein
PCN033_1520	gene=_	1547228	1547115	protein=hypothetical protein
PCN033_1538	gene=_	1565137	1564955	protein=hypothetical protein
PCN033_1581	gene=_	1608719	1608898	protein=hypothetical protein
PCN033_1584	gene=_	1611789	1611938	protein=hypothetical protein
PCN033_1585	gene=yncG	1612037	1612390	protein=putative enzyme with similarity with GST
PCN033_1586	gene=_	1613324	1613178	protein=hypothetical protein
PCN033_1588	gene=	1615217	1615693	protein=hypothetical protein
PCN033_1590	gene=_	1619941	1620285	protein=hypothetical protein
PCN033_1591	gene=_	1620425	1620553	protein=hypothetical protein
PCN033_1605	gene=_	1638731	1639318	protein=formate dehydrogenase, nitrate-inducible, major subunit
PCN033_1615	gene=bdhA	1648836	1648066	protein=D-beta-hydroxybutyrate dehydrogenase
PCN033_1616	gene=_	1650239	1648848	protein=citrate transporter family protein
PCN033_1617	gene=_	1651208	1650285	protein=hypothetical protein
PCN033_1620	gene=pcaI	1653779	1653072	protein=hypothetical protein
PCN033_1621	gene=_	1653921	1654832	protein=transcriptional regulator, LysR family
PCN033_1648	gene=_	1692081	1692542	protein=putative integrase/transposase
PCN033_1668	gene=_	1718025	1717906	protein=hypothetical protein
PCN033_1684	gene=_	1731642	1731526	protein=hypothetical protein
PCN033_1705	gene=ydgU	1751911	1751994	protein=conserved predicted protein
PCN033_1709	gene=_	1754047	1754211	protein=putative transport protein
PCN033_1710	gene=_	1754342	1754217	protein=hypothetical protein
PCN033_1722	gene=_	1762145	1761873	protein=predicted transcriptional regulator PchE-homolog
PCN033_1725	gene=_	1762764	1762877	protein=hypothetical protein
PCN033_1730	gene=_	1766005	1765640	protein=hypothetical protein
PCN033_1731	gene=_	1766222	1765998	protein=hypothetical protein
PCN033_1733	gene=_	1766639	1766439	protein=Hypothetical protein
PCN033_1735	gene=_	1767076	1767249	protein=hypothetical protein
PCN033_1827	gene=_	1866444	1866692	protein=hypothetical protein
PCN033_1828	gene=_	1868742	1866754	protein=hypothetical protein
PCN033_1829	gene=_	1869183	1868884	protein=hypothetical protein
PCN033_1830	gene=_	1869554	1869180	protein=hypothetical protein
PCN033_1831	gene=_	1869841	1869557	protein=hypothetical protein
PCN033_1832	gene=_	1870240	1869926	protein=hypothetical protein
PCN033_1833	gene=_	1870448	1870293	protein=hypothetical protein
PCN033_1834	gene=_	1870558	1870917	protein=hypothetical protein
PCN033_1835	gene=_	1871004	1871447	protein=hypothetical protein
PCN033_1836	gene=_	1872886	1871735	protein=hypothetical protein
PCN033_1837	gene=_	1873616	1873248	protein=hypothetical protein
PCN033_1838	gene=_	1874336	1874488	protein=hypothetical protein
PCN033_1839	gene=_	1874557	1876038	protein=hypothetical protein
PCN033_1840	gene=_	1876055	1876381	protein=hypothetical protein
PCN033_1841	gene=_	1877263	1876682	protein=hypothetical protein
PCN033_1847	gene=ydiF	1882508	1882801	protein=acetyl coenzyme A transferase
PCN033_1849	gene=_	1883559	1884260	protein=putative enzyme
PCN033_1866	gene=btuE	1900911	1900636	protein=vitamin B12 transport
PCN033_1867	gene=btuE	1901186	1900920	protein=Vitamin B12 transport periplasmic protein btuE
PCN033_1877	gene=_	1912083	1912205	protein=conserved hypothetical protein
PCN033_1954	gene=_	1985591	1985665	protein=hypothetical protein
PCN033_1963	gene=_	1991318	1991575	protein=transporter
PCN033_1983	gene=_	2012512	2012634	protein=hypothetical protein
PCN033_2013	gene=_	2037131	2037805	protein=transposase, part of IS605 with preceding ORF
PCN033_2014	gene=_	2037963	2038307	protein=putative transposase
PCN033_2032	gene=_	2055364	2055510	protein=hypothetical protein
PCN033_2051	gene=_	2074916	2075050	protein=hypothetical protein
PCN033_2073	gene=_	2096344	2096168	protein=hypothetical protein
PCN033_2078	gene=_	2097661	2097548	protein=hypothetical protein
PCN033_2093	gene=_	2109781	2109900	protein=hypothetical protein
PCN033_2105	gene=_	2120598	2120449	protein=hypothetical protein
PCN033_2132	gene=_	2141901	2141812	protein=hypothetical protein
PCN033_2134	gene=_	2143413	2143276	protein=hypothetical protein
PCN033_2151	gene=_	2168074	2168229	protein=hypothetical protein
PCN033_2152	gene=_	2168321	2168184	protein=hypothetical protein
PCN033_2153	gene=_	2169410	2168862	protein=hypothetical protein
PCN033_2155	gene=_	2173817	2173671	protein=hypothetical protein
PCN033_2156	gene=_	2174170	2174472	protein=hypothetical protein
PCN033_2157	gene=_	2174493	2174630	protein=hypothetical protein
PCN033_2159	gene=_	2175048	2174905	protein=hypothetical protein
PCN033_2160	gene=_	2175057	2175173	protein=hypothetical protein
PCN033_2161	gene=_	2175464	2175306	protein=hypothetical protein
PCN033_2162	gene=_	2175732	2176448	protein=hypothetical protein
PCN033_2163	gene=_	2177178	2177369	protein=hypothetical protein
PCN033_2164	gene=_	2177550	2177672	protein=hypothetical protein
PCN033_2167	gene=_	2180882	2181043	protein=hypothetical protein
PCN033_2174	gene=_	2187254	2187081	protein=conserved hypothetical protein, putative Cobalamin biosynthesis protein CbiG
PCN033_2198	gene=wcaE/wdaG	2210996	2210250	protein=Colanic acid biosynthesis glycosyl transferase WcaE
PCN033_2203	gene=wdaF	2216043	2215036	protein=glycosyl transferase
PCN033_2205	gene=wdaE	2218216	2217149	protein=Glycosyltransferase, group 1 family
PCN033_2206	gene=wzy	2219453	2218218	protein=O-antigen polymerase
PCN033_2207	gene=wdaD	2220175	2219450	protein=Glycosyltransferase, group 2 family protein
PCN033_2208	gene=wzx	2221419	2220184	protein=O-antigen polymerase
PCN033_2210	gene=	2223923	2222928	protein=UDP-N-acetylglucosamine 4-epimerase
PCN033_2266	gene=_	2292361	2292513	protein=conserved hypothetical protein
PCN033_2269	gene=_	2293844	2293677	protein=hypothetical protein
PCN033_2270	gene=_	2294055	2293867	protein=hypothetical protein
PCN033_2271	gene=_	2295627	2295749	protein=hypothetical protein
PCN033_2273	gene=_	2296886	2296797	protein=hypothetical protein
PCN033_2274	gene=_	2297223	2297570	protein=hypothetical protein
PCN033_2275	gene=_	2298374	2297703	protein=HNH endonuclease
PCN033_2276	gene=_	2299810	2298503	protein=Site-specific recombinase, phage integrase family
PCN033_2285	gene=_	2307524	2307646	protein=hypothetical protein
PCN033_2291	gene=_	2318941	2318852	protein=hypothetical protein
PCN033_2292	gene=_	2319408	2319259	protein=hypothetical protein
PCN033_2293	gene=_	2319550	2319461	protein=hypothetical protein
PCN033_2302	gene=_	2330121	2330249	protein=hypothetical protein
PCN033_2310	gene=_	2337316	2337474	protein=hypothetical protein
PCN033_2315	gene=_	2341816	2341697	protein=hypothetical protein
PCN033_2317	gene=_	2342819	2342640	protein=putative channel/filament proteins
PCN033_2319	gene=yohP	2344304	2344387	protein=expressed protein
PCN033_2320	gene=dusC	2345119	2344760	protein=tRNA-dihydrouridine synthase C
PCN033_2321	gene=dusC	2345709	2345128	protein=tRNA-dihydrouridine synthase C
PCN033_2342	gene=yeiJ	2368325	2367993	protein=putative sodium/proton nucleoside transporter
PCN033_2354	gene=_	2380324	2380136	protein=conserved hypothetical protein
PCN033_2393	gene=eco	2418261	2418145	protein=ecotin precursor
PCN033_2404	gene=_	2433045	2433170	protein=hypothetical protein
PCN033_2407	gene=_	2437179	2435611	protein=putative large extracellular alpha-helical protein
PCN033_2418	gene=yfaH	2455346	2455552	protein=conserved hypothetical protein
PCN033_2420	gene=_	2457259	2457143	protein=hypothetical protein
PCN033_2428	gene=yfaD	2465250	2465423	protein=conserved predicted protein
PCN033_2456	gene=_	2490891	2490757	protein=hypothetical protein
PCN033_2495	gene=_	2530688	2530837	protein=hypothetical protein
PCN033_2527	gene=yfcX	2561829	2561161	protein=fused enoyl-CoA hydratase and epimerase and isomerase ; 3-hydroxyacyl-CoA dehydrogenase
PCN033_2538	gene=dsdX	2574795	2575013	protein=predicted transporter
PCN033_2582	gene=_	2624057	2624173	protein=hypothetical protein
PCN033_2628	gene=ypfM	2672059	2672000	protein=hypothetical protein
PCN033_2671	gene=_	2716390	2714375	protein=hypothetical protein
PCN033_2674	gene=_	2718160	2718294	protein=hypothetical protein
PCN033_2675	gene=_	2718281	2718793	protein=hypothetical protein
PCN033_2677	gene=_	2719304	2719068	protein=hypothetical protein
PCN033_2678	gene=_	2719551	2719378	protein=integral membrane protein
PCN033_2695	gene=_	2736267	2737115	protein=hypothetical protein
PCN033_2700	gene=_	2740456	2739905	protein=hypothetical protein
PCN033_2702	gene=_	2740957	2740754	protein=hypothetical protein
PCN033_2776	gene=_	2819628	2819548	protein=hypothetical protein
PCN033_2777	gene=_	2819821	2819943	protein=hypothetical protein
PCN033_2789	gene=_	2829597	2829442	protein=hypothetical protein
PCN033_2804	gene=_	2845132	2845242	protein=hypothetical protein
PCN033_2818	gene=_	2862952	2863092	protein=outer membrane lipoprotein
PCN033_2819	gene=yfiB	2863114	2863335	protein=putative outer membrane lipoprotein
PCN033_2820	gene=_	2864464	2863538	protein=hypothetical protein
PCN033_2822	gene=_	2865810	2865499	protein=hypothetical protein
PCN033_2823	gene=_	2866203	2866427	protein=hypothetical protein
PCN033_2825	gene=fil	2867034	2867207	protein=conserved hypothetical protein fil of phage origin
PCN033_2826	gene=_	2867242	2867394	protein=hypothetical protein
PCN033_2827	gene=_	2867464	2867691	protein=conserved hypothetical protein
PCN033_2830	gene=_	2870251	2870433	protein=TumA protein
PCN033_2831	gene=_	2870805	2871788	protein=hypothetical protein
PCN033_2832	gene=_	2871785	2872471	protein=hypothetical protein
PCN033_2840	gene=_	2879156	2879365	protein=hypothetical protein
PCN033_2845	gene=_	2881341	2882684	protein=hypothetical protein
PCN033_2850	gene=_	2885260	2886219	protein=hypothetical protein
PCN033_2861	gene=_	2895767	2895045	protein=hypothetical protein
PCN033_2881	gene=_	2914719	2914883	protein=hypothetical protein
PCN033_2911	gene=_	2943086	2942964	protein=hypothetical protein
PCN033_2999	gene=_	3028768	3028923	protein=hypothetical protein
PCN033_3001	gene=_	3030102	3030209	protein=conserved hypothetical protein
PCN033_3074	gene=_	3114192	3114287	protein=hypothetical protein
PCN033_3079	gene=_	3117964	3117818	protein=conserved hypothetical protein
PCN033_3101	gene=_	3136661	3136482	protein=hypothetical protein
PCN033_3103	gene=_	3139996	3139010	protein=hypothetical protein
PCN033_3104	gene=_	3140571	3140080	protein=hypothetical protein
PCN033_3105	gene=_	3140943	3141101	protein=hypothetical protein
PCN033_3108	gene=_	3143889	3143236	protein=hypothetical protein
PCN033_3109	gene=_	3144600	3144436	protein=hypothetical protein
PCN033_3110	gene=_	3146695	3145049	protein=putative integrase
PCN033_3155	gene=_	3198477	3198590	protein=hypothetical protein
PCN033_3163	gene=_	3205943	3206056	protein=hypothetical protein
PCN033_3230	gene=yqgA	3266685	3266837	protein=conserved hypothetical protein; putative inner membrane protein
PCN033_3234	gene=_	3271638	3271510	protein=hypothetical protein
PCN033_3243	gene=_	3276643	3276515	protein=hypothetical protein
PCN033_3254	gene=yeeU	3288027	3289088	protein=antitoxin of the YeeV-YeeU toxin-antitoxin system
PCN033_3256	gene=_	3289537	3289439	protein=hypothetical protein
PCN033_3259	gene=_	3290331	3290495	protein=conserved hypothetical protein
PCN033_3263	gene=_	3293189	3293064	protein=Hypothetical protein
PCN033_3264	gene=_	3293520	3293419	protein=hypothetical protein
PCN033_3274	gene=_	3306302	3304932	protein=hypothetical protein
PCN033_3275	gene=_	3309795	3306322	protein=HAD hydrolase, family IA
PCN033_3288	gene=_	3321807	3321028	protein=GspD, hypothetical type II secretion protein
PCN033_3302	gene=_	3341972	3342886	protein=NAD-dependent epimerase/dehydratase
PCN033_3324	gene=_	3363079	3363207	protein=hypothetical protein
PCN033_3344	gene=_	3382761	3382636	protein=hypothetical protein
PCN033_3408	gene=_	3450716	3450567	protein=hypothetical protein
PCN033_3409	gene=_	3450825	3452366	protein=hypothetical protein
PCN033_3423	gene=_	3467733	3467864	protein=hypothetical protein
PCN033_3454	gene=_	3495521	3495646	protein=hypothetical protein
PCN033_3487	gene=_	3522199	3521945	protein=conserved hypothetical protein
PCN033_3596	gene=_	3640615	3640451	protein=hypothetical protein
PCN033_3709	gene=yhgF	3730740	3730859	protein=transcriptional accessory protein
PCN033_3713	gene=_	3735028	3735126	protein=hypothetical protein
PCN033_3800	gene=_	3824328	3824053	protein=HicA-like protein
PCN033_3807	gene=_	3833005	3833124	protein=hypothetical protein
PCN033_3813	gene=_	3839235	3839104	protein=hypothetical protein
PCN033_3822	gene=_	3846765	3846628	protein=hypothetical protein
PCN033_3835	gene=_	3857850	3857761	protein=hypothetical protein
PCN033_3847	gene=_	3866946	3866668	protein=hypothetical protein
PCN033_3856	gene=_	3879953	3879840	protein=hypothetical protein
PCN033_3862	gene=_	3887161	3886934	protein=hypothetical protein
PCN033_3871	gene=_	3903143	3902979	protein=cellulose synthase operon protein
PCN033_3888	gene=_	3916283	3916128	protein=hypothetical protein
PCN033_3933	gene=_	3962799	3963878	protein=type I restriction enzyme R protein
PCN033_3939	gene=_	3970936	3971079	protein=conserved hypothetical protein
PCN033_3941	gene=_	3975172	3975291	protein=hypothetical protein
PCN033_3943	gene=_	3976088	3976435	protein=conserved hypothetical protein
PCN033_3944	gene=_	3977096	3977338	protein=hypothetical protein
PCN033_3945	gene=_	3977591	3977956	protein=hypothetical protein
PCN033_3948	gene=_	3979302	3980105	protein=rhsB protein in rhs element
PCN033_3949	gene=yibV	3980110	3980505	protein=hypothetical protein
PCN033_3950	gene=_	3980616	3980452	protein=hypothetical member protein
PCN033_3969	gene=_	4002306	4002196	protein=hypothetical protein
PCN033_4000	gene=_	4031728	4031985	protein=DNA-damage-inducible protein
PCN033_4013	gene=_	4049837	4049667	protein=hypothetical protein
PCN033_4017	gene=nlpA	4053279	4053085	protein=cytoplasmic membrane lipoprotein-28
PCN033_4020	gene=_	4054591	4054773	protein=hypothetical protein
PCN033_4025	gene=_	4066552	4061096	protein=Hypothetical protein, putative Bacterial Ig-like domain (group 1), putative Autotransporter adhesin
PCN033_4026	gene=_	4070175	4066549	protein=putative invasin
PCN033_4043	gene=tisB	4088395	4088484	protein=lexA-regulated toxic peptide
PCN033_4067	gene=yidX	4110789	4110914	protein=hypothetical protein
PCN033_4068	gene=yidX	4111035	4111445	protein=putative lipoprotein C
PCN033_4079	gene=_	4125860	4123689	protein=putative type III effector protein (ankyrin repeat protein)
PCN033_4085	gene=_	4132600	4133460	protein=aminoglycoside N(3')-acetyltransferase III
PCN033_4086	gene=_	4133473	4134015	protein=hypothetical protein
PCN033_4087	gene=_	4134688	4134497	protein=hypothetical protein
PCN033_4088	gene=_	4134712	4134939	protein=hypothetical protein
PCN033_4089	gene=_	4134990	4136126	protein=hypothetical protein
PCN033_4090	gene=_	4136241	4137611	protein=transposase
PCN033_4092	gene=insA	4139540	4139403	protein=IS1 repressor protein InsA
PCN033_4093	gene=_	4139847	4139569	protein=hypothetical protein
PCN033_4152	gene=_	4209116	4209229	protein=Conserved hypothetical protein
PCN033_4189	gene=_	4248773	4248895	protein=hypothetical protein
PCN033_4195	gene=yigM	4254871	4254116	protein=putative membrane protein yigM
PCN033_4198	gene=_	4258527	4258351	protein=hypothetical protein
PCN033_4200	gene=hcp3	4259897	4258749	protein=Type VI secretion system effector, Hcp1 family
PCN033_4233	gene=_	4295633	4295710	protein=hypothetical protein
PCN033_4237	gene=_	4298195	4298082	protein=hypothetical protein
PCN033_4259	gene=_	4322502	4322600	protein=hypothetical protein
PCN033_4262	gene=_	4323287	4323412	protein=hypothetical protein
PCN033_4267	gene=fdoG	4329029	4328442	protein=formate dehydrogenase-O, major subunit
PCN033_4270	gene=_	4330106	4330339	protein=conserved hypothetical protein
PCN033_4271	gene=_	4330453	4330767	protein=hypothetical protein
PCN033_4298	gene=_	4351677	4352726	protein=DNA (cytosine-5-)-methyltransferase
PCN033_4299	gene=_	4354725	4352767	protein=histidine kinase-, DNA gyrase B-, and HSP90-like ATPase family protein
PCN033_4301	gene=_	4355567	4355157	protein=bacteriophage capsid portal protein
PCN033_4302	gene=_	4356175	4355630	protein=putative portal vertex protein (GpQ)
PCN033_4313	gene=lysC1	4363284	4363442	protein=phage lysis protein
PCN033_4316	gene=_	4365174	4364389	protein=hypothetical protein
PCN033_4321	gene=_	4367684	4368406	protein=putative tail fiber protein
PCN033_4322	gene=_	4368403	4369392	protein=phage tail fiber protein
PCN033_4327	gene=_	4372588	4372451	protein=hypothetical protein
PCN033_4331	gene=gpE'3	4374658	4374813	protein=putative prophage tail protein
PCN033_4349	gene=_	4391329	4391406	protein=hypothetical protein
PCN033_4363	gene=_	4405396	4405262	protein=hypothetical protein
PCN033_4377	gene=yijP	4421533	4421378	protein=protein YijP
PCN033_4387	gene=_	4434989	4435648	protein=Major facilitator superfamily
PCN033_4388	gene=_	4435662	4436294	protein=putative citrate permease
PCN033_4458	gene=_	4520626	4520769	protein=hypothetical protein
PCN033_4476	gene=_	4539971	4540147	protein=hypothetical protein
PCN033_4489	gene=_	4553481	4554728	protein=phage integrase
PCN033_4490	gene=_	4554721	4556253	protein=site-specific recombinase, phage integrase family
PCN033_4491	gene=_	4556270	4558303	protein=hypothetical protein
PCN033_4492	gene=_	4558548	4558715	protein=hypothetical protein
PCN033_4493	gene=_	4558791	4563554	protein=hypothetical protein
PCN033_4494	gene=_	4563945	4563817	protein=hypothetical protein
PCN033_4495	gene=_	4564914	4564093	protein=hypothetical protein
PCN033_4502	gene=_	4570366	4570482	protein=hypothetical protein
PCN033_4508	gene=_	4578068	4578253	protein=hypothetical protein
PCN033_4520	gene=fdhF	4589389	4588970	protein=formate dehydrogenase-H, selenopolypeptide subunit
PCN033_4546	gene=yjdA	4611445	4612281	protein=conserved hypothetical protein; putative nucleoside triphosphate hydrolase domain
PCN033_4549	gene=pmrR	4615034	4615123	protein=predicted regulator of BasS activity, membrane protein
PCN033_4568	gene=_	4637808	4635397	protein=hypothetical protein
PCN033_4569	gene=_	4637840	4637959	protein=hypothetical protein
PCN033_4570	gene=_	4638668	4637967	protein=chaperone
PCN033_4571	gene=_	4639288	4638719	protein=hypothetical protein
PCN033_4573	gene=_	4644516	4645346	protein=putative fimbrial operon positive regulatory protein FanR
PCN033_4575	gene=_	4650498	4650632	protein=conserved hypothetical protein
PCN033_4597	gene=_	4673415	4673302	protein=hypothetical protein
PCN033_4630	gene=_	4709215	4708436	protein=IclR-family transcriptional regulator
PCN033_4631	gene=_	4709544	4710437	protein=putative lyase
PCN033_4633	gene=_	4711817	4713418	protein=putative D-galactarate dehydratase/altronate hydrolase
PCN033_4658	gene=_	4731249	4731506	protein=conserved hypothetical protein
PCN033_4659	gene=_	4731890	4731666	protein=putative IS609 transposase TnpA
PCN033_4706	gene=_	4780024	4779881	protein=hypothetical protein
PCN033_4730	gene=_	4805310	4805435	protein=hypothetical protein
PCN033_4732	gene=_	4806946	4807065	protein=hypothetical protein
PCN033_4734	gene=_	4808223	4808369	protein=prophage P4 integrase (Int(P4))
PCN033_4735	gene=_	4809533	4808592	protein=core protein
PCN033_4736	gene=_	4811110	4809488	protein=hypothetical protein
PCN033_4737	gene=_	4812261	4811119	protein=hypothetical protein
PCN033_4738	gene=_	4813892	4812258	protein=N-6 DNA methylase
PCN033_4739	gene=_	4817369	4813956	protein=putative type I restriction enzyme R protein
PCN033_4740	gene=_	4817520	4817669	protein=hypothetical protein
PCN033_4742	gene=_	4819057	4818794	protein=hypothetical protein
PCN033_4743	gene=_	4819201	4819527	protein=hypothetical protein
PCN033_4744	gene=_	4819524	4820606	protein=hypothetical protein
PCN033_4745	gene=_	4821553	4820609	protein=hypothetical protein
PCN033_4746	gene=_	4822530	4821550	protein=thymidylate synthase
PCN033_4747	gene=_	4822865	4822996	protein=putative transposase
PCN033_4749	gene=_	4824010	4825242	protein=deoxyguanosinetriphosphate triphosphohydrolase
PCN033_4750	gene=_	4825342	4825911	protein=putative membrane protein
PCN033_4751	gene=_	4826104	4826223	protein=hypothetical protein
PCN033_4752	gene=_	4826762	4826328	protein=DNA-binding protein H-NS homolog
PCN033_4753	gene=_	4827374	4827195	protein=hypothetical protein
PCN033_4754	gene=_	4827469	4827642	protein=hypothetical protein
PCN033_4755	gene=_	4827639	4827983	protein=putative conjugation inhibition protein, immunity protein
PCN033_4756	gene=_	4828202	4828002	protein=hypothetical protein
PCN033_4757	gene=_	4828206	4828322	protein=hypothetical protein
PCN033_4759	gene=_	4828781	4828638	protein=hypothetical protein
PCN033_4763	gene=_	4830903	4830754	protein=hypothetical protein
PCN033_4768	gene=_	4836374	4836276	protein=hypothetical protein
PCN033_4772	gene=_	4840266	4840388	protein=hypothetical protein
PCN033_4777	gene=_	4844029	4844445	protein=hypothetical protein
PCN033_4781	gene=_	4846907	4847422	protein=hypothetical protein yafZ
PCN033_4782	gene=_	4847410	4847724	protein=hypothetical protein
PCN033_4790	gene=_	4850551	4850691	protein=conserved hypothetical protein
PCN033_4793	gene=_	4851980	4852129	protein=hypothetical protein
PCN033_4794	gene=_	4852214	4852360	protein=conserved hypothetical protein
PCN033_4795	gene=_	4852963	4853742	protein=hypothetical protein
PCN033_4796	gene=_	4853883	4854188	protein=hypothetical protein
PCN033_4798	gene=_	4858151	4859146	protein=restriction endonuclease family protein
PCN033_4799	gene=_	4859749	4859582	protein=hypothetical protein
PCN033_4800	gene=_	4860148	4859762	protein=DNA (cytosine-5-)-methyltransferase
PCN033_4801	gene=_	4860524	4861891	protein=deoxyguanosinetriphosphate triphosphohydrolase
PCN033_4802	gene=_	4861897	4863393	protein=Type I restriction-modification system methyltransferase subunit [Escherichia coli PCN033]
PCN033_4803	gene=_	4863386	4864573	protein=restriction modification system, type I
PCN033_4804	gene=_	4864575	4867637	protein=Type I site-specific deoxyribonuclease, HsdR family [Escherichia coli PCN033]
PCN033_4805	gene=_	4869625	4867718	protein=Type I restriction-modification system methyltransferase subunit
PCN033_4806	gene=_	4871355	4869622	protein=Glycosyltransferase, group 1 family
PCN033_4810	gene=_	4875911	4875750	protein=hypothetical protein
PCN033_4811	gene=_	4876154	4875990	protein=conserved hypothetical protein
PCN033_4824	gene=_	4890184	4889990	protein=hypothetical protein
PCN033_4845	gene=_	4912761	4912916	protein=hypothetical protein
PCN033_4849	gene=_	4916261	4918801	protein=penicillin G acylase precursor
PCN033_4864	gene=_	4933327	4933205	protein=hypothetical protein
PCN033_4902	gene=_	4969348	4969554	protein=hypothetical protein
PCN033_4903	gene=_	4969739	4970545	protein=hypothetical protein
PCN033_4904	gene=_	4970826	4970942	protein=hypothetical protein
PCN033_4905	gene=_	4971221	4971093	protein=hypothetical protein
PCN033_4912	gene=_	4976827	4977120	protein=hypothetical protein
