# Supplementary material for: Genome analysis and in vivo virulence of porcine extraintestinal pathogenic Escherichia coli strain PCN033
Source: BMC Genomics. 2015 Sep 21;16(1):717. doi: 10.1186/s12864-015-1890-9 (PMC4578781; doi:10.1186/s12864-015-1890-9)
Supplement: Additional file 5: Table S5. — Overview of the genomic islands in PCN033 and PCN061 (XLSX 14 kb) [file 12864_2015_1890_MOESM5_ESM.xlsx]

## Sheet: Sheet1
	Table S5 Overview of the genomic islands in PCN033 and PCN061
Strain	No.	CDS	Position in the chromosome	Length (bp)	Characteristics or putative functions
PCN061	GI1	PCN061_0243-PCN061_0317	264389-317777	53390	Prophage, flanked by tRNA-Thr; IS
	GI2	PCN061_0335-PCN061_0360	336934-356607	19674	Transposase; Oxidoreductase; Transcriptional regulator; Tetracycline resistance protein;
	GI3	PCN061_0416-PCN061_0424	414541-423819	9280	IS; Transcriptional regulator; Dehydratase; Carboxypeptidase
	GI4	PCN061_1548-PCN061_1610	1562587-1611070	48485	Prophage; IS
	GI5	PCN061_2065-PCN061_2092	2042381-2060938	18559	IS transposase; Prophage protein;Haemolysin expression modulating protein; Phosphotriesterase; Phosphoribosyltransferase; Cobalamin 5'-phosphate synthase; Cobinamide kinase/cobinamide phosphate guanyltransferase
	GI6	PCN061_2694-PCN061_2721	2715792-2742526	26736	transcriptional regulator; aminotransferase; dehydrogenase; inner membrane protein; heat shock protein; NAD kinase; recombination and repair protein; lipoprotein; toxic protein; trans-translation protein; IS
	GI7	PCN061_3004-PCN061_3019	3026454-3042979	16527	IS transposase; membrane protein; Decarboxylase; Na+/H+ antiporter; Aspartate transaminase
	GI8	PCN061_3144-PCN061_3153	3159233-3168530	9299	DNA polymerase; prophage protein; integrase
	GI9	PCN061_3401-PCN061_3415	3403767-3416478	12713	Type II secretion system
	GI10	PCN061_3705-PCN061_3713	3716467-3726655	10190	IS transposase; truncated Rhs core protein
	GI11	PCN061_4435-PCN061_4475	4476431-4500008	23579	IS; Immunity protein; regulatory protein; H-NS histone protein; prophage transposase; GTPase; transcriptional regulator; DNA repair protein; integrase
PCN033	GI1	PCN033_0018-PCN033_0022	18196-24620	6426	fimbrial biogenesis proteins
	GI2	PCN033_0217-PCN033_0255	239082-281152	42072	Type VI secretion system; Hydroxyacylglutathione hydrolase; methyltransferase; Rnase; DNA polymerase; Lipoprotein; IS transposase
	GI3	PCN033_0333-PCN033_0343	349696-379995	30299	Mat fimbrial biogenesis proteins; Killer suppression protein; Oxidoreductase; Transcriptional regulator; Dehydrogenase; Membrane protein; Invasin; Iron-sulfur cluster binding protein
	GI4	PCN033_0523-PCN033_0532	549148-557569	8423	Replication protein; Phosphoribosyltransferase; DNA polymerase; Repair protein; Chaperone; Adenylate kinase
	GI5	PCN033_0929-PCN033_0983	999896-1037022	37128	Phage; Transposase
	GI6	PCN033_1225-PCN033_1236	1277102-1284500	7400	IS transposase; Transcriptional regulator; Phosphodiesterase
	GI7	PCN033_1343-PCN033_1416	1385224-1436918	51696	Phage; IS transposase
	GI8	PCN033_1637-PCN033_1648	1677380-1692542	15164	Sulfatase; Transcriptional regulator; Oxidoreductase; Fimbrial biogenesis proteins; Integrase
	GI9	PCN033_1711-PCN033_1736	1754949-1769290	4104	prophage protein; Prophage integrase
	GI10	PCN033_1827-PCN033_1837	1866444-1873616	7174	Hypothetical protein
	GI11	PCN033_2167-PCN033_2171	2180882-2185650	4770	Transcriptional activator; Phosphoribosyltransferase；Flanked by tRNA-Asn
	GI12	PCN033_2193-PCN033_2230	2203951-2246609	11171	mannose metabolism associated proteins, O-antigen component, CPS
	GI13	PCN033_2266-PCN033_2276	2292361-2299810	7451	Resolvase transposon Tn21; HNH endonuclease; Recombinase
	GI14	PCN033_2540-PCN033_2545	2576468-2586015	9549	Multidrug resistance proteins; Two-component regulatory system proteins; Transporter
	GI15	PCN033_2663-PCN033_2718	2710332-2750379	40046	Phage; Integrase; Lipoprotein; Endopeptidase; Endolysin; Holin; Membrane protein
	GI16	PCN033_2829-PCN033_2860	2868037-2894712	26677	Prophage
	GI17	PCN033_2879-PCN033_2882	2913024-2918443	5421	Amylase
	GI18	PCN033_3069-PCN033_3102	3111129-3138337	27210	Type III secretion system
	GI19	PCN033_3266-PCN033_3288	3294761-3321807	27048	Capsule polysaccharide biosynthesis proteins; Type II secretion system
	GI20	PCN033_3940-PCN033_3950	3971166-3980616	9452	Rhs element
	GI21	PCN033_3979-PCN033_3988	4012960-4023783	10825	LPS
	GI22	PCN033_4017-PCN033_4024	4053085-4061046	7963	Invasin
	GI23	PCN033_4084-PCN033_4091	4131730-4139292	7564	Transposase; Aminoglycoside acetyltransferase; Lactamase
	GI24	PCN033_4297-PCN033_4334	4349292-4378910	29620	Prophage
	GI25	PCN033_4394-PCN033_4396	4442656-4448112	5458	Aminoglycoside acetyltransferase; Reductase
	GI26	PCN033_4489-PCN033_4498	4553481-4567943	14464	Phage integrase; Signal transduction protein;Membrane protein; Transcriptional regulator
	GI27	PCN033_4572-PCN033_4573	4639767-4645346	5580	Outer membrane autotransporter barrel domain protein; Fimbrial operon positive regulatory protein
	GI28	PCN033_4631-PCN033_4634	4709544-4714011	4468	Lyase; Major facilitator superfamily protein; D-galactarate dehydratase/altronate hydrolase
	GI29	PCN033_4706-PCN033_4711	4779881-4784659	4779	Endoribonuclease; Oxidoreductase
	GI30	PCN033_4734-PCN033_4820	4808223-4885317	175774	Prophage integrase; IS transposase; Type I restriction-modification system; Type 1 fimbrial biosythesis proteins
